# Supplementary material for: Bis[4-(2-benzyl­idenepropyl­idene­amino)phen­yl] ether
Source: Acta Crystallogr Sect E Struct Rep Online. 2009 Feb 18;65(Pt 3):o538. doi: 10.1107/S1600536809005005 (PMC2968496; doi:10.1107/S1600536809005005)
Supplement: Supplementary file 1 [file e-65-0o538-sup1.cif]

##############################################################################
###                                                                        ###
###        Electronic paper (Acta Crystallographica Section E)             ###
###                                                                        ###
##############################################################################
#                                                                            #
# This CIF contains the data in a paper accepted for publication in Acta     #
# Crystallographica Section E. It conforms to the requirements of Notes      #
# for Authors for Section E, and has been peer reviewed under the auspices   #
# of the IUCr Commission on Journals.                                        #
#                                                                            #
# Full details of the Crystallographic Information File format               #
# are given in the paper "The Crystallographic Information File (CIF):       #
# a New Standard Archive File for Crystallography" by S. R. Hall, F. H.      #
# Allen and I. D. Brown [Acta Cryst. (1991), A47, 655-685].                  #
#                                                                            #
# The current version of the core CIF dictionary is obtainable from          #
# ftp://ftp.iucr.org/pub/cif_core.dic. The current version number is 2.4.    #
#                                                                            #
# Software is freely available for graphical display of the structure(s) in  #
# this CIF.  For information consult the CIF home page http://www.iucr.org/  #
# cif/home.html                                                              #
#                                                                            #
# This file may be used for bona fide research purposes within the           #
# scientific community so long as proper attribution is given to the journal # 
# article from which it was obtained.                                        #
#                                                                            #
##############################################################################
                                             
data_global
_audit_creation_method     'Jana2006 Version : 22/10/2008'
_journal_date_recd_electronic     2009-02-10
_journal_date_accepted     2009-02-11
_journal_name_full     'Acta Crystallographica, Section E'
_journal_year     2009
_journal_volume     65
_journal_issue      3
_journal_page_first     o538
_journal_page_last     o538
_journal_paper_category     QO
_journal_coeditor_code     BT2870
_publ_contact_author_name     'Michal Dusek'
_publ_contact_author_address
;
Institute of Physics of the ASCR
Na Slovance 2
182 21 Prague 8
Czech Republic
;
_publ_contact_author_email     'dusek@fzu.cz'
_publ_contact_author_fax     '+420233343184'
_publ_contact_author_phone     '+420220318594'
_publ_section_title
;
Bis[4-(2-benzylidenepropylideneamino)phenyl] ether
;
loop_
    _publ_author_name
    _publ_author_footnote
    _publ_author_address
    'Movahedi, Mansoor' .
;
Department of Science
Golestan University
Gorgan
Iran
;
    'Hadadzadeh, Hassan' .
;
Department of Chemistry
Isfahan University of Technology
Isfahan 84156-83111
Iran
;
    'Fejfarova, Karla' .
;
Institute of Physics of the ASCR
Na Slovance 2
182 21 Prague 8
Czech Republic
;
    'Dusek, Michal' .
;
Institute of Physics of the ASCR
Na Slovance 2
182 21 Prague 8
Czech Republic
;
    'Dehno Khalaji, Aliakbar' .
;
Department of Science
Gorgan University of Agricultural Sciences and Natural Resources
Gorgan 49189-43464
Iran
;
data_I
_chemical_name_systematic
;
Bis[4-(2-benzylidenepropylideneamino)phenyl] ether
;
_chemical_name_common     ?
_chemical_formula_moiety     'C32 H28 N2 O1'
_chemical_formula_sum     'C32 H28 N2 O1'
_chemical_formula_structural     ?
_chemical_formula_analytical     ?
_chemical_formula_iupac     'C32 H28 N2 O1'
_chemical_formula_weight     456.6
_chemical_melting_point     ?
_symmetry_cell_setting     monoclinic
_symmetry_space_group_name_H-M     'P 21/n'
_symmetry_space_group_name_Hall     '-P 2yn'
loop_
    _symmetry_equiv_pos_site_id
    _symmetry_equiv_pos_as_xyz
    1 x,y,z
    2 -x+1/2,y+1/2,-z+1/2
    3 -x,-y,-z
    4 x+1/2,-y+1/2,z+1/2
_cell_length_a     7.4737(3)
_cell_length_b     55.929(3)
_cell_length_c     6.0275(3)
_cell_angle_alpha     90
_cell_angle_beta     90.022(4)
_cell_angle_gamma     90
_cell_volume     2519.5(2)
_cell_formula_units_Z     4
_cell_measurement_reflns_used     9034
_cell_measurement_theta_min     3.1613
_cell_measurement_theta_max     61.2312
_cell_measurement_temperature     295
_cell_special_details
; ?
;
_exptl_crystal_description     plate
_exptl_crystal_colour     yellow
_exptl_crystal_size_max     0.51
_exptl_crystal_size_mid     0.38
_exptl_crystal_size_min     0.02
_exptl_crystal_density_diffrn     1.20333
_exptl_crystal_density_meas     ?
_exptl_crystal_density_method     ?
_exptl_crystal_F_000     968
_exptl_absorpt_coefficient_mu     0.563
_exptl_absorpt_correction_type     'multi-scan'
_exptl_absorpt_process_details     '(CrysAlis RED; Oxford Diffraction, 2008)'
_exptl_absorpt_correction_T_min     0.682
_exptl_absorpt_correction_T_max     0.99
_exptl_special_details
;
;
_diffrn_ambient_temperature     295
_diffrn_radiation_type     'Cu K\a'
_diffrn_radiation_wavelength     1.54184
_diffrn_radiation_source     'X-ray tube'
_diffrn_radiation_monochromator     mirrors
_diffrn_measurement_device_type
              'Oxford Diffraction Gemini diffractometer with Atlas CCD detector'
_diffrn_measurement_device     'four-cycle diffractometer'
_diffrn_measurement_method     'Rotation method data acquisition using \w'
_diffrn_detector_area_resol_mean     20.7567
_diffrn_reflns_number     15440
_diffrn_reflns_av_R_equivalents     0.0161
_diffrn_reflns_av_sigmaI/netI     0.0062
_diffrn_reflns_theta_min     3.16
_diffrn_reflns_theta_max     61.4
_diffrn_reflns_theta_full     61.2
_diffrn_measured_fraction_theta_max     0.98
_diffrn_measured_fraction_theta_full     0.99
_diffrn_reflns_limit_h_min     -8
_diffrn_reflns_limit_h_max     8
_diffrn_reflns_limit_k_min     -62
_diffrn_reflns_limit_k_max     62
_diffrn_reflns_limit_l_min     -6
_diffrn_reflns_limit_l_max     6
_diffrn_reflns_reduction_process
;
Integration of the CCD images was done by program Crysalis RED
(Oxford Diffraction, 2008). The same program was used for indexing of the
crystal shape and absorption correction.
;
_refine_special_details
;
The refinement was carried out against all reflections. The conventional
<i>R</i>-factor is always based on <i>F</i>. The goodness of fit as well as
the weighted <i>R</i>-factor are based on <i>F</i> and <i>F</i>^2^ for
refinement carried out on <i>F</i> and <i>F</i>^2^, respectively. The
threshold expression is used only for calculating <i>R</i>-factors <i>etc</i>.
and it is not relevant to the choice of reflections for refinement.
The program used for refinement, Jana2006, uses the weighting scheme based on
the experimental expectations, see _refine_ls_weighting_details, that does not
force <i>S</i> to be one. Therefore the values of <i>S</i> are usually larger
than the ones from the <i>SHELX</i> program.
;
_reflns_number_total     3838
_reflns_number_gt     3428
_reflns_threshold_expression     I>3\s(I)
_refine_ls_structure_factor_coef     Fsqd
_refine_ls_matrix_type     full
_refine_ls_R_factor_all     0.0386
_refine_ls_R_factor_gt     0.0355
_refine_ls_wR_factor_gt     0.1184
_refine_ls_wR_factor_ref     0.1198
_refine_ls_goodness_of_fit_ref     2.32
_refine_ls_restrained_S_all     ?
_refine_ls_number_reflns     3838
_refine_ls_number_parameters     317
_refine_ls_number_restraints     0
_refine_ls_number_constraints     112
_refine_ls_hydrogen_treatment     constr
_refine_ls_weighting_scheme     sigma
_refine_ls_weighting_details     'w = 1/[\s^2^(I)+0.0016I^2^]'
_atom_sites_solution_hydrogens     difmap
_atom_sites_solution_primary     direct
_atom_sites_solution_secondary     difmap
_refine_ls_shift/su_max     0.0009
_refine_ls_shift/su_mean     0.0001
_refine_diff_density_max     0.19
_refine_diff_density_min     -0.18
_refine_ls_extinction_method     none
_refine_ls_extinction_coef     ?
_refine_ls_abs_structure_details     ?
_refine_ls_abs_structure_Flack     ?
_refine_ls_abs_structure_Rogers     ?
loop_
    _atom_type_symbol
    _atom_type_scat_dispersion_real
    _atom_type_scat_dispersion_imag
    _atom_type_scat_source
    C 0.018 0.009 'International Tables Vol C tables 4.2.6.8 and 6.1.1.1'
    H 0.000 0.000 'International Tables Vol C tables 4.2.6.8 and 6.1.1.1'
    N 0.031 0.018 'International Tables Vol C tables 4.2.6.8 and 6.1.1.1'
    O 0.049 0.032 'International Tables Vol C tables 4.2.6.8 and 6.1.1.1'
_computing_data_collection     'CrysAlis CCD (Oxford Diffraction, 2008)'
_computing_cell_refinement     'CrysAlis RED (Oxford Diffraction, 2008)'
_computing_data_reduction     'CrysAlis RED (Oxford Diffraction, 2008)'
_computing_structure_solution     'SIR2002 (Burla <i>et al.</i>,  2003)'
_computing_structure_refinement
                                'JANA2006 (Pet\<r\'i\<cek <i>et al.</i>,  2008)'
_computing_molecular_graphics     'DIAMOND (Brandenburg & Putz, 2005)'
_computing_publication_material
                                'JANA2006 (Pet\<r\'i\<cek <i>et al.</i>,  2008)'
loop_
    _atom_site_type_symbol
    _atom_site_label
    _atom_site_fract_x
    _atom_site_fract_y
    _atom_site_fract_z
    _atom_site_U_iso_or_equiv
    _atom_site_adp_type
    _atom_site_calc_flag
    _atom_site_refinement_flags
    _atom_site_occupancy
    _atom_site_disorder_assembly
    _atom_site_disorder_group
    O O1 0.41159(19) 0.25020(2) 1.1527(2) 0.0638(4) Uani d . 1 . .
    N N1 0.4123(2) 0.33936(3) 0.7401(3) 0.0617(5) Uani d . 1 . .
    N N2 0.4264(2) 0.16126(3) 0.7377(3) 0.0623(5) Uani d . 1 . .
    C C1 0.4131(2) 0.27183(3) 1.0403(3) 0.0548(5) Uani d . 1 . .
    C C2 0.4984(2) 0.29047(3) 1.1464(3) 0.0613(6) Uani d . 1 . .
    C C3 0.4970(2) 0.31299(3) 1.0534(3) 0.0635(6) Uani d . 1 . .
    C C4 0.4118(2) 0.31709(3) 0.8503(3) 0.0568(5) Uani d . 1 . .
    C C5 0.3295(2) 0.29795(3) 0.7467(3) 0.0601(6) Uani d . 1 . .
    C C6 0.3268(2) 0.27553(3) 0.8402(3) 0.0616(6) Uani d . 1 . .
    C C7 0.4096(2) 0.35875(3) 0.8483(3) 0.0636(6) Uani d . 1 . .
    C C8 0.4215(2) 0.38208(3) 0.7420(3) 0.0600(6) Uani d . 1 . .
    C C9 0.4227(2) 0.40156(3) 0.8727(3) 0.0639(6) Uani d . 1 . .
    C C10 0.4388(2) 0.42689(3) 0.8176(3) 0.0602(6) Uani d . 1 . .
    C C11 0.5287(3) 0.43555(4) 0.6318(4) 0.0723(7) Uani d . 1 . .
    C C12 0.5396(3) 0.45964(4) 0.5896(4) 0.0859(9) Uani d . 1 . .
    C C13 0.4641(3) 0.47591(4) 0.7318(4) 0.0875(9) Uani d . 1 . .
    C C14 0.3778(3) 0.46796(4) 0.9185(4) 0.0842(8) Uani d . 1 . .
    C C15 0.3661(3) 0.44386(4) 0.9620(4) 0.0712(7) Uani d . 1 . .
    C C16 0.4273(3) 0.38214(4) 0.4939(3) 0.0780(8) Uani d . 1 . .
    C C17 0.4135(2) 0.22865(3) 1.0395(3) 0.0555(5) Uani d . 1 . .
    C C18 0.3308(2) 0.20971(3) 1.1439(3) 0.0613(6) Uani d . 1 . .
    C C19 0.3356(2) 0.18727(3) 1.0517(3) 0.0628(6) Uani d . 1 . .
    C C20 0.4223(2) 0.18353(3) 0.8484(3) 0.0574(5) Uani d . 1 . .
    C C21 0.5012(2) 0.20285(3) 0.7441(3) 0.0606(6) Uani d . 1 . .
    C C22 0.5005(2) 0.22525(3) 0.8389(3) 0.0612(6) Uani d . 1 . .
    C C23 0.4375(2) 0.14192(4) 0.8456(3) 0.0648(6) Uani d . 1 . .
    C C24 0.4369(2) 0.11855(3) 0.7384(3) 0.0609(6) Uani d . 1 . .
    C C25 0.4481(2) 0.09907(3) 0.8688(3) 0.0644(6) Uani d . 1 . .
    C C26 0.4490(2) 0.07366(3) 0.8136(3) 0.0612(6) Uani d . 1 . .
    C C27 0.3678(3) 0.06393(4) 0.6255(4) 0.0716(7) Uani d . 1 . .
    C C28 0.3726(3) 0.03972(4) 0.5842(4) 0.0843(8) Uani d . 1 . .
    C C29 0.4589(3) 0.02459(4) 0.7274(4) 0.0854(8) Uani d . 1 . .
    C C30 0.5381(3) 0.03360(4) 0.9145(4) 0.0862(9) Uani d . 1 . .
    C C31 0.5324(3) 0.05778(4) 0.9586(4) 0.0741(7) Uani d . 1 . .
    C C32 0.4306(3) 0.11845(4) 0.4907(3) 0.0773(8) Uani d . 1 . .
    H H2 0.558692 0.287765 1.284787 0.0735 Uiso d . 1 . .
    H H3 0.555012 0.325979 1.128755 0.0762 Uiso d . 1 . .
    H H5 0.272697 0.300391 0.605623 0.0721 Uiso d . 1 . .
    H H6 0.265779 0.262608 0.76752 0.0739 Uiso d . 1 . .
    H H11 0.584073 0.424477 0.531363 0.0868 Uiso d . 1 . .
    H H12 0.600738 0.46515 0.459163 0.1031 Uiso d . 1 . .
    H H13 0.471712 0.492723 0.700898 0.105 Uiso d . 1 . .
    H H14 0.325198 0.479257 1.01914 0.1011 Uiso d . 1 . .
    H H15 0.306821 0.438587 1.094548 0.0855 Uiso d . 1 . .
    H H18 0.26953 0.212226 1.281899 0.0736 Uiso d . 1 . .
    H H19 0.279415 0.174115 1.126614 0.0753 Uiso d . 1 . .
    H H21 0.557768 0.200601 0.602612 0.0728 Uiso d . 1 . .
    H H22 0.559553 0.238363 0.76685 0.0734 Uiso d . 1 . .
    H H27 0.307393 0.074305 0.523036 0.0859 Uiso d . 1 . .
    H H28 0.315201 0.033414 0.454239 0.1011 Uiso d . 1 . .
    H H29 0.463802 0.00776 0.696717 0.1024 Uiso d . 1 . .
    H H30 0.597998 0.023017 1.01551 0.1035 Uiso d . 1 . .
    H H31 0.586783 0.063783 1.091686 0.0889 Uiso d . 1 . .
    H H7 0.399203 0.358045 1.006914 0.0763 Uiso d . 1 . .
    H H9 0.410947 0.398259 1.028338 0.0767 Uiso d . 1 . .
    H H23 0.446597 0.142663 1.004279 0.0778 Uiso d . 1 . .
    H H25 0.457048 0.102463 1.024492 0.0773 Uiso d . 1 . .
    H H16a 0.359347 0.36888 0.438036 0.0936 Uiso d . 1 . .
    H H16b 0.37714 0.396808 0.439336 0.0936 Uiso d . 1 . .
    H H16c 0.549168 0.380782 0.445248 0.0936 Uiso d . 1 . .
    H H32a 0.493257 0.132162 0.434681 0.0927 Uiso d . 1 . .
    H H32b 0.486302 0.104148 0.435939 0.0927 Uiso d . 1 . .
    H H32c 0.308313 0.118963 0.442292 0.0927 Uiso d . 1 . .
loop_
    _atom_site_aniso_label
    _atom_site_aniso_U_11
    _atom_site_aniso_U_22
    _atom_site_aniso_U_33
    _atom_site_aniso_U_12
    _atom_site_aniso_U_13
    _atom_site_aniso_U_23
    _atom_site_aniso_type_symbol
    O1 0.0715(8) 0.0641(7) 0.0559(7) -0.0001(5) 0.0032(7) 0.0004(6) O
    N1 0.0581(8) 0.0672(9) 0.0598(9) -0.0006(6) 0.0011(7) 0.0000(7) N
    N2 0.0611(8) 0.0675(9) 0.0585(9) -0.0007(7) 0.0045(7) 0.0004(7) N
    C1 0.0445(8) 0.0641(10) 0.0559(9) 0.0018(7) 0.0061(7) -0.0017(8) C
    C2 0.0571(9) 0.0713(11) 0.0554(9) 0.0006(8) -0.0064(8) -0.0025(9) C
    C3 0.0600(10) 0.0670(11) 0.0634(11) -0.0034(8) -0.0054(8) -0.0080(9) C
    C4 0.0503(8) 0.0659(10) 0.0543(9) 0.0003(7) 0.0039(8) -0.0023(8) C
    C5 0.0541(9) 0.0719(11) 0.0543(9) 0.0012(7) -0.0042(8) -0.0032(8) C
    C6 0.0505(8) 0.0688(11) 0.0655(11) -0.0027(7) -0.0066(8) -0.0065(9) C
    C7 0.0698(11) 0.0701(11) 0.0508(9) 0.0010(8) 0.0035(9) 0.0014(9) C
    C8 0.0553(9) 0.0703(11) 0.0543(10) 0.0018(8) 0.0024(8) 0.0043(8) C
    C9 0.0703(11) 0.0720(11) 0.0495(9) 0.0028(8) 0.0028(8) 0.0042(9) C
    C10 0.0555(9) 0.0704(11) 0.0547(10) 0.0015(8) -0.0040(8) 0.0020(8) C
    C11 0.0742(11) 0.0766(13) 0.0662(11) 0.0011(9) 0.0119(10) 0.0048(10) C
    C12 0.0964(15) 0.0807(14) 0.0807(15) -0.0061(11) 0.0132(12) 0.0151(11) C
    C13 0.0925(15) 0.0701(13) 0.1000(17) -0.0013(11) -0.0004(14) 0.0106(12) C
    C14 0.0870(14) 0.0745(13) 0.0912(16) 0.0068(10) 0.0064(13) -0.0108(12) C
    C15 0.0702(12) 0.0789(13) 0.0645(11) -0.0009(9) 0.0054(9) -0.0040(9) C
    C16 0.0973(16) 0.0812(13) 0.0555(11) -0.0032(11) 0.0008(11) 0.0019(9) C
    C17 0.0456(8) 0.0639(10) 0.0572(9) 0.0009(7) -0.0010(7) 0.0014(8) C
    C18 0.0559(9) 0.0714(11) 0.0568(10) 0.0012(8) 0.0096(8) 0.0040(9) C
    C19 0.0580(9) 0.0670(11) 0.0634(11) -0.0028(8) 0.0117(8) 0.0062(9) C
    C20 0.0493(8) 0.0668(10) 0.0562(9) 0.0013(7) 0.0027(8) 0.0026(8) C
    C21 0.0560(9) 0.0718(11) 0.0541(9) 0.0001(7) 0.0104(8) 0.0029(8) C
    C22 0.0539(9) 0.0674(11) 0.0623(10) -0.0032(7) 0.0109(8) 0.0061(8) C
    C23 0.0715(11) 0.0708(11) 0.0522(9) 0.0025(8) 0.0015(9) -0.0015(9) C
    C24 0.0593(10) 0.0709(11) 0.0524(10) 0.0004(8) 0.0033(8) -0.0021(8) C
    C25 0.0706(11) 0.0733(11) 0.0493(9) -0.0008(8) 0.0002(8) -0.0044(9) C
    C26 0.0570(9) 0.0723(11) 0.0543(10) -0.0016(8) 0.0022(8) -0.0002(8) C
    C27 0.0707(11) 0.0774(12) 0.0667(12) -0.0016(9) -0.0099(10) -0.0022(10) C
    C28 0.0925(15) 0.0827(14) 0.0776(14) -0.0149(11) -0.0013(12) -0.0131(12) C
    C29 0.0934(15) 0.0725(13) 0.0901(16) -0.0043(11) 0.0137(13) -0.0041(12) C
    C30 0.0947(15) 0.0747(13) 0.0892(16) 0.0011(11) -0.0021(13) 0.0167(12) C
    C31 0.0793(13) 0.0799(14) 0.0630(11) -0.0062(10) -0.0057(10) 0.0078(10) C
    C32 0.0954(15) 0.0798(13) 0.0567(11) -0.0036(11) 0.0032(11) -0.0016(9) C
loop_
    _geom_bond_atom_site_label_1
    _geom_bond_atom_site_label_2
    _geom_bond_site_symmetry_1
    _geom_bond_site_symmetry_2
    _geom_bond_distance
    _geom_bond_publ_flag
    O1 C1 . . 1.386(2) no
    O1 C17 . . 1.385(2) no
    N1 C4 . . 1.412(2) no
    N1 C7 . . 1.266(2) no
    N2 C20 . . 1.414(2) no
    N2 C23 . . 1.264(2) no
    C1 C2 . . 1.379(2) no
    C1 C6 . . 1.384(3) no
    C2 C3 . . 1.379(3) no
    C2 H2 . . 0.96 no
    C3 C4 . . 1.398(3) no
    C3 H3 . . 0.96 no
    C4 C5 . . 1.384(2) no
    C5 C6 . . 1.375(3) no
    C5 H5 . . 0.96 no
    C6 H6 . . 0.96 no
    C7 C8 . . 1.456(3) no
    C7 H7 . . 0.96 no
    C8 C9 . . 1.345(3) no
    C8 C16 . . 1.496(3) no
    C9 C10 . . 1.460(3) no
    C9 H9 . . 0.96 no
    C10 C11 . . 1.393(3) no
    C10 C15 . . 1.398(3) no
    C11 C12 . . 1.374(3) no
    C11 H11 . . 0.96 no
    C12 C13 . . 1.372(3) no
    C12 H12 . . 0.96 no
    C13 C14 . . 1.372(4) no
    C13 H13 . . 0.96 no
    C14 C15 . . 1.376(3) no
    C14 H14 . . 0.96 no
    C15 H15 . . 0.96 no
    C16 H16a . . 0.96 no
    C16 H16b . . 0.96 no
    C16 H16c . . 0.96 no
    C17 C18 . . 1.378(2) no
    C17 C22 . . 1.386(3) no
    C18 C19 . . 1.373(3) no
    C18 H18 . . 0.96 no
    C19 C20 . . 1.402(3) no
    C19 H19 . . 0.96 no
    C20 C21 . . 1.383(3) no
    C21 C22 . . 1.377(3) no
    C21 H21 . . 0.96 no
    C22 H22 . . 0.96 no
    C23 C24 . . 1.458(3) no
    C23 H23 . . 0.96 no
    C24 C25 . . 1.346(3) no
    C24 C32 . . 1.494(3) no
    C25 C26 . . 1.459(3) no
    C25 H25 . . 0.96 no
    C26 C27 . . 1.396(3) no
    C26 C31 . . 1.393(3) no
    C27 C28 . . 1.377(3) no
    C27 H27 . . 0.96 no
    C28 C29 . . 1.370(3) no
    C28 H28 . . 0.96 no
    C29 C30 . . 1.370(4) no
    C29 H29 . . 0.96 no
    C30 C31 . . 1.379(3) no
    C30 H30 . . 0.96 no
    C31 H31 . . 0.96 no
    C32 H32a . . 0.96 no
    C32 H32b . . 0.96 no
    C32 H32c . . 0.96 no
loop_
    _geom_angle_atom_site_label_1
    _geom_angle_atom_site_label_2
    _geom_angle_atom_site_label_3
    _geom_angle_site_symmetry_1
    _geom_angle_site_symmetry_2
    _geom_angle_site_symmetry_3
    _geom_angle
    _geom_angle_publ_flag
    C1 O1 C17 . . . 121.25(14) ?
    C4 N1 C7 . . . 120.89(16) ?
    C20 N2 C23 . . . 120.83(16) ?
    O1 C1 C2 . . . 115.92(15) ?
    O1 C1 C6 . . . 123.52(15) ?
    C2 C1 C6 . . . 120.45(16) ?
    C1 C2 C3 . . . 119.92(17) ?
    C1 C2 H2 . . . 120.0388 ?
    C3 C2 H2 . . . 120.0374 ?
    C2 C3 C4 . . . 120.58(17) ?
    C2 C3 H3 . . . 119.7093 ?
    C4 C3 H3 . . . 119.7097 ?
    N1 C4 C3 . . . 123.73(15) ?
    N1 C4 C5 . . . 118.11(16) ?
    C3 C4 C5 . . . 118.09(16) ?
    C4 C5 C6 . . . 121.81(17) ?
    C4 C5 H5 . . . 119.0935 ?
    C6 C5 H5 . . . 119.0919 ?
    C1 C6 C5 . . . 119.12(16) ?
    C1 C6 H6 . . . 120.4391 ?
    C5 C6 H6 . . . 120.4404 ?
    N1 C7 C8 . . . 122.68(17) ?
    N1 C7 H7 . . . 118.6563 ?
    C8 C7 H7 . . . 118.6616 ?
    C7 C8 C9 . . . 117.94(17) ?
    C7 C8 C16 . . . 116.35(16) ?
    C9 C8 C16 . . . 125.70(17) ?
    C8 C9 C10 . . . 130.80(17) ?
    C8 C9 H9 . . . 114.598 ?
    C10 C9 H9 . . . 114.6038 ?
    C9 C10 C11 . . . 124.07(17) ?
    C9 C10 C15 . . . 119.02(17) ?
    C11 C10 C15 . . . 116.87(18) ?
    C10 C11 C12 . . . 121.3(2) ?
    C10 C11 H11 . . . 119.3764 ?
    C12 C11 H11 . . . 119.3736 ?
    C11 C12 C13 . . . 120.7(2) ?
    C11 C12 H12 . . . 119.6501 ?
    C13 C12 H12 . . . 119.6503 ?
    C12 C13 C14 . . . 119.4(2) ?
    C12 C13 H13 . . . 120.2841 ?
    C14 C13 H13 . . . 120.2831 ?
    C13 C14 C15 . . . 120.3(2) ?
    C13 C14 H14 . . . 119.8703 ?
    C15 C14 H14 . . . 119.8702 ?
    C10 C15 C14 . . . 121.5(2) ?
    C10 C15 H15 . . . 119.2735 ?
    C14 C15 H15 . . . 119.2764 ?
    C8 C16 H16a . . . 109.4718 ?
    C8 C16 H16b . . . 109.4708 ?
    C8 C16 H16c . . . 109.4712 ?
    H16a C16 H16b . . . 109.4705 ?
    H16a C16 H16c . . . 109.4723 ?
    H16b C16 H16c . . . 109.4707 ?
    O1 C17 C18 . . . 116.07(16) ?
    O1 C17 C22 . . . 123.64(15) ?
    C18 C17 C22 . . . 120.20(16) ?
    C17 C18 C19 . . . 120.40(17) ?
    C17 C18 H18 . . . 119.7986 ?
    C19 C18 H18 . . . 119.8003 ?
    C18 C19 C20 . . . 120.14(16) ?
    C18 C19 H19 . . . 119.9296 ?
    C20 C19 H19 . . . 119.9325 ?
    N2 C20 C19 . . . 123.66(15) ?
    N2 C20 C21 . . . 117.67(16) ?
    C19 C20 C21 . . . 118.60(16) ?
    C20 C21 C22 . . . 121.35(17) ?
    C20 C21 H21 . . . 119.326 ?
    C22 C21 H21 . . . 119.3271 ?
    C17 C22 C21 . . . 119.28(16) ?
    C17 C22 H22 . . . 120.3631 ?
    C20 C22 H22 . . . 149.7198 ?
    N2 C23 C24 . . . 122.61(18) ?
    N2 C23 H23 . . . 118.6934 ?
    C24 C23 H23 . . . 118.6931 ?
    C23 C24 C25 . . . 117.85(17) ?
    C23 C24 C32 . . . 116.50(16) ?
    C25 C24 C32 . . . 125.61(17) ?
    C24 C25 C26 . . . 130.95(17) ?
    C24 C25 H25 . . . 114.5252 ?
    C26 C25 H25 . . . 114.5237 ?
    C25 C26 C27 . . . 124.25(17) ?
    C25 C26 C31 . . . 118.67(17) ?
    C27 C26 C31 . . . 117.06(18) ?
    C26 C27 C28 . . . 121.3(2) ?
    C26 C27 H27 . . . 119.375 ?
    C28 C27 H27 . . . 119.3729 ?
    C27 C28 C29 . . . 120.4(2) ?
    C27 C28 H28 . . . 119.8062 ?
    C29 C28 H28 . . . 119.8072 ?
    C28 C29 C30 . . . 119.7(2) ?
    C28 C29 H29 . . . 120.1738 ?
    C30 C29 H29 . . . 120.1722 ?
    C29 C30 C31 . . . 120.4(2) ?
    C29 C30 H30 . . . 119.7998 ?
    C31 C30 H30 . . . 119.7949 ?
    C26 C31 C30 . . . 121.2(2) ?
    C26 C31 H31 . . . 119.3916 ?
    C30 C31 H31 . . . 119.3905 ?
    C24 C32 H32a . . . 109.4703 ?
    C24 C32 H32b . . . 109.4721 ?
    C24 C32 H32c . . . 109.4709 ?
    H32a C32 H32b . . . 109.4716 ?
    H32a C32 H32c . . . 109.4711 ?
    H32b C32 H32c . . . 109.4713 ?
loop_
    _geom_torsion_atom_site_label_1
    _geom_torsion_atom_site_label_2
    _geom_torsion_atom_site_label_3
    _geom_torsion_atom_site_label_4
    _geom_torsion_site_symmetry_1
    _geom_torsion_site_symmetry_2
    _geom_torsion_site_symmetry_3
    _geom_torsion_site_symmetry_4
    _geom_torsion
    _geom_torsion_publ_flag
    ? ? ? ? ? ? ? ? ? ?
loop_
    _geom_hbond_atom_site_label_D
    _geom_hbond_atom_site_label_H
    _geom_hbond_atom_site_label_A
    _geom_hbond_site_symmetry_D
    _geom_hbond_site_symmetry_H
    _geom_hbond_site_symmetry_A
    _geom_hbond_distance_DH
    _geom_hbond_distance_HA
    _geom_hbond_distance_DA
    _geom_hbond_angle_DHA
    _geom_hbond_publ_flag
    ? ? ? ? ? ? ? ? ? ? ?
