# Supplementary material for: Bis[4-(2-benzyl­idenepropyl­idene­amino)phen­yl] ether
Source: Acta Crystallogr Sect E Struct Rep Online. 2009 Feb 18;65(Pt 3):o538. doi: 10.1107/S1600536809005005 (PMC2968496; doi:10.1107/S1600536809005005)
Supplement: Supplementary file 2 [file e-65-0o538-Isup2.hkl]

data_I
loop_
 _refln_index_h
 _refln_index_k
 _refln_index_l
 _refln_F_meas
 _refln_F_calc
 _refln_F_sigma
 _refln_observed_status
   2   0   0    315.95    318.23      6.33 o
   4   0   0     28.32     27.69      0.60 o
   6   0   0     20.39     21.21      0.41 o
   8   0   0     13.69     13.17      0.29 o
   1   1   0      1.14      1.24      0.09 o
   2   1   0    275.72    276.97      5.52 o
   3   1   0     14.91     15.23      0.30 o
   4   1   0     61.53     60.18      1.24 o
   5   1   0     10.30     11.04      0.21 o
   6   1   0      5.39      5.15      0.14 o
   7   1   0      2.02      0.02      0.15 o
   8   1   0     10.28      9.22      0.22 o
   1   2   0      2.57      2.73      0.06 o
   2   2   0     27.77     26.90      0.56 o
   3   2   0      4.43      4.39      0.12 o
   4   2   0      8.42      7.32      0.22 o
   5   2   0      9.85     10.63      0.20 o
   6   2   0      2.45      1.69      0.13 o
   7   2   0     10.55     10.80      0.22 o
   8   2   0      2.88      1.98      0.13 o
   1   3   0      0.32      0.36      0.32 <
   2   3   0     53.49     53.90      1.07 o
   3   3   0      5.99      6.45      0.14 o
   4   3   0     39.03     39.40      0.79 o
   5   3   0      6.83      7.50      0.14 o
   6   3   0      3.83      1.63      0.16 o
   7   3   0      2.30      0.66      0.18 o
   8   3   0      2.28      0.20      0.14 o
   0   4   0     20.52     21.06      0.41 o
   1   4   0      3.11      3.16      0.10 o
   2   4   0     27.04     27.55      0.54 o
   3   4   0      2.32      1.98      0.14 o
   4   4   0     14.25     13.34      0.33 o
   5   4   0      0.71      0.72      0.28 <
   6   4   0     27.54     28.56      0.55 o
   7   4   0      1.84      0.17      0.17 o
   8   4   0      9.09      9.68      0.20 o
   1   5   0      1.73      1.67      0.12 o
   2   5   0      5.92      6.01      0.13 o
   3   5   0      8.38      8.85      0.18 o
   4   5   0     47.17     46.99      0.96 o
   5   5   0      8.22      8.68      0.17 o
   6   5   0     18.11     17.22      0.37 o
   7   5   0      2.19      2.18      0.17 o
   8   5   0      2.55      2.13      0.13 o
   0   6   0     54.50     54.54      1.09 o
   1   6   0      0.71      0.78      0.28 <
   2   6   0     17.89     18.56      0.36 o
   3   6   0      1.82      2.06      0.14 o
   4   6   0      4.47      2.11      0.27 o
   5   6   0      7.33      7.75      0.15 o
   6   6   0      4.55      2.37      0.12 o
   7   6   0      6.60      6.64      0.15 o
   8   6   0      1.87      1.79      0.16 o
   1   7   0      2.02      2.03      0.18 o
   2   7   0      6.22      6.73      0.14 o
   3   7   0      5.00      5.70      0.13 o
   4   7   0     48.02     50.16      0.97 o
   5   7   0      4.59      4.97      0.11 o
   6   7   0     17.13     16.67      0.35 o
   7   7   0      4.25      4.07      0.13 o
   8   7   0      2.92      2.44      0.13 o
   0   8   0     84.47     83.73      1.70 o
   1   8   0      8.26      8.19      0.17 o
   2   8   0      4.32      4.93      0.13 o
   3   8   0      3.67      4.07      0.13 o
   4   8   0     12.16     12.34      0.30 o
   5   8   0      1.30      0.70      0.16 o
   6   8   0     26.69     28.23      0.54 o
   7   8   0      2.93      2.73      0.13 o
   8   8   0      5.61      5.63      0.14 o
   1   9   0     13.46     13.90      0.27 o
   2   9   0     26.34     27.95      0.53 o
   3   9   0     32.31     32.79      0.65 o
   4   9   0     31.63     32.89      0.65 o
   5   9   0      5.78      6.05      0.12 o
   6   9   0      8.28      6.77      0.18 o
   7   9   0      3.44      3.48      0.11 o
   8   9   0      6.72      7.27      0.15 o
   0  10   0     19.29     19.15      0.39 o
   1  10   0     37.46     38.49      0.75 o
   2  10   0     12.72     12.05      0.26 o
   3  10   0      7.90      7.71      0.18 o
   4  10   0     31.73     32.95      0.65 o
   5  10   0      5.87      6.36      0.13 o
   6  10   0     20.03     20.80      0.40 o
   7  10   0      2.88      3.22      0.12 o
   8  10   0      3.03      1.78      0.12 o
   1  11   0     18.48     18.86      0.37 o
   2  11   0     19.60     20.54      0.40 o
   3  11   0     34.56     35.58      0.70 o
   4  11   0     14.85     14.39      0.34 o
   5  11   0      3.18      3.26      0.09 o
   6  11   0     10.64     10.39      0.22 o
   7  11   0      1.48      1.38      0.17 o
   8  11   0      6.60      7.22      0.15 o
   0  12   0    138.32    141.17      2.79 o
   1  12   0     14.20     14.95      0.29 o
   2  12   0     22.26     22.34      0.45 o
   3  12   0      8.65      8.58      0.20 o
   4  12   0     12.87     12.82      0.31 o
   5  12   0      5.58      5.69      0.12 o
   6  12   0     24.29     25.53      0.49 o
   7  12   0      3.07      3.41      0.12 o
   8  12   0      4.47      4.25      0.13 o
   1  13   0     10.27     10.80      0.22 o
   2  13   0     13.15     13.38      0.27 o
   3  13   0     20.37     20.47      0.42 o
   4  13   0     49.83     51.33      1.01 o
   5  13   0      1.26      1.00      0.12 o
   6  13   0     11.62     11.07      0.24 o
   7  13   0      2.93      3.03      0.12 o
   8  13   0      3.63      3.83      0.11 o
   0  14   0     45.47     45.58      0.91 o
   1  14   0     19.75     20.35      0.40 o
   2  14   0     26.38     27.11      0.53 o
   3  14   0      4.32      4.26      0.14 o
   4  14   0     20.24     19.71      0.43 o
   5  14   0      5.39      5.43      0.12 o
   6  14   0     19.82     20.18      0.40 o
   7  14   0      1.00      0.66      0.25 <
   8  14   0      2.85      1.94      0.14 o
   1  15   0      6.87      6.82      0.16 o
   2  15   0     20.94     21.33      0.43 o
   3  15   0     23.10     22.42      0.47 o
   4  15   0      2.88      2.10      0.28 o
   5  15   0      7.01      7.03      0.15 o
   6  15   0     12.93     13.06      0.26 o
   7  15   0      1.05      0.39      0.24 <
   8  15   0      4.95      5.58      0.13 o
   0  16   0      7.10      7.55      0.17 o
   1  16   0      2.35      2.47      0.14 o
   2  16   0      0.63      0.34      0.63 <
   3  16   0      1.05      0.55      0.43 <
   4  16   0      7.26      7.44      0.22 o
   5  16   0      2.37      2.24      0.10 o
   6  16   0      4.73      4.11      0.11 o
   7  16   0      0.00      0.39      3.54 <
   8  16   0      1.22      0.44      0.21 <
   1  17   0      0.84      0.89      0.36 <
   2  17   0      4.30      3.93      0.14 o
   3  17   0      6.20      6.62      0.16 o
   4  17   0     11.70     10.83      0.28 o
   5  17   0      2.98      3.14      0.09 o
   6  17   0      8.28      8.10      0.17 o
   7  17   0      0.71      0.59      0.35 <
   8  17   0      3.10      3.50      0.16 o
   0  18   0      6.66      6.06      0.17 o
   1  18   0      3.44      4.38      0.12 o
   2  18   0      2.26      2.13      0.20 o
   3  18   0      3.07      3.21      0.16 o
   4  18   0      7.13      7.49      0.23 o
   5  18   0      2.55      2.62      0.09 o
   6  18   0      4.86      4.95      0.12 o
   7  18   0      0.00      0.01      3.54 <
   8  18   0      1.90      1.10      0.21 o
   1  19   0      0.00      0.26      3.87 <
   2  19   0     25.32     24.32      0.51 o
   3  19   0      8.61      8.58      0.20 o
   4  19   0     20.19     19.89      0.44 o
   5  19   0      2.68      2.52      0.11 o
   6  19   0      6.53      6.18      0.14 o
   7  19   0      0.84      0.83      0.36 <
   8  19   0      3.11      3.17      0.14 o
   0  20   0     53.19     51.02      1.07 o
   1  20   0      2.21      1.65      0.16 o
   2  20   0     29.42     28.55      0.60 o
   3  20   0      1.67      1.66      0.27 o
   4  20   0      2.95      2.96      0.34 o
   5  20   0      1.67      1.73      0.15 o
   6  20   0      9.71      9.72      0.20 o
   7  20   0      0.55      0.82      0.46 <
   8  20   0      4.87      5.14      0.15 o
   1  21   0      4.37      4.40      0.14 o
   2  21   0      6.02      5.66      0.17 o
   3  21   0      5.63      6.23      0.18 o
   4  21   0      3.81      2.30      0.20 o
   5  21   0      1.00      0.89      0.20 <
   6  21   0      1.58      0.45      0.16 o
   7  21   0      0.00      0.98      3.87 <
   0  22   0     71.70     68.57      1.44 o
   1  22   0     21.26     20.19      0.43 o
   2  22   0     33.14     32.89      0.67 o
   3  22   0      3.62      3.76      0.19 o
   4  22   0      8.71      8.01      0.19 o
   5  22   0      0.32      0.17      0.79 <
   6  22   0      1.34      0.51      0.15 o
   7  22   0      0.71      1.37      0.35 <
   1  23   0      8.20      7.86      0.18 o
   2  23   0      5.82      6.13      0.18 o
   3  23   0      8.41      8.83      0.21 o
   4  23   0      6.47      6.28      0.14 o
   5  23   0      0.00      0.25      3.16 <
   6  23   0      5.34      5.82      0.13 o
   7  23   0      0.00      0.10      4.18 <
   0  24   0     53.56     48.99      1.07 o
   1  24   0      1.52      0.59      0.27 <
   2  24   0     25.35     24.50      0.52 o
   3  24   0      2.24      2.78      0.25 o
   4  24   0      1.48      0.23      0.20 o
   5  24   0      0.63      0.94      0.40 <
   6  24   0      1.26      1.44      0.16 o
   7  24   0      0.32      0.49      0.95 <
   1  25   0      3.75      3.33      0.15 o
   2  25   0     37.52     35.99      0.76 o
   3  25   0      1.67      2.43      0.39 <
   4  25   0     19.55     20.36      0.39 o
   5  25   0      1.55      1.40      0.16 o
   6  25   0      3.11      3.38      0.10 o
   7  25   0      0.00      0.90      3.87 <
   0  26   0     28.50     26.09      0.58 o
   1  26   0      4.36      4.32      0.14 o
   2  26   0     13.05     12.49      0.28 o
   3  26   0      3.38      3.42      0.22 o
   4  26   0      7.11      6.91      0.15 o
   5  26   0      1.18      0.90      0.21 <
   6  26   0     10.05     10.64      0.21 o
   7  26   0      2.24      2.69      0.18 o
   1  27   0      5.27      5.40      0.16 o
   2  27   0      4.64      4.08      0.18 o
   3  27   0     14.30     14.70      0.31 o
   4  27   0      5.49      4.93      0.12 o
   5  27   0      0.95      0.98      0.26 <
   6  27   0      3.38      2.72      0.11 o
   7  27   0      1.55      1.48      0.20 o
   0  28   0     34.30     30.39      0.70 o
   1  28   0     12.66     12.59      0.27 o
   2  28   0     14.01     13.34      0.30 o
   3  28   0      8.32      8.19      0.24 o
   4  28   0      1.18      1.08      0.17 o
   5  28   0      0.45      0.35      0.67 <
   6  28   0      1.30      1.25      0.19 o
   7  28   0      0.00      0.16      3.87 <
   1  29   0      0.63      0.15      0.55 <
   2  29   0      3.63      3.74      0.27 o
   3  29   0      7.56      7.24      0.19 o
   4  29   0      7.91      8.26      0.17 o
   5  29   0      0.00      0.53      3.54 <
   6  29   0      4.12      4.07      0.12 o
   7  29   0      1.34      0.88      0.23 <
   0  30   0     16.32     14.35      0.34 o
   1  30   0     20.48     19.38      0.42 o
   2  30   0      5.39      4.62      0.21 o
   3  30   0      7.50      7.42      0.19 o
   4  30   0      4.30      4.21      0.13 o
   5  30   0      1.48      1.53      0.17 o
   6  30   0      4.93      5.26      0.13 o
   7  30   0      2.98      3.01      0.13 o
   1  31   0      9.95      9.88      0.24 o
   2  31   0     20.32     19.88      0.43 o
   3  31   0     16.48     16.53      0.33 o
   4  31   0     10.59     10.64      0.22 o
   5  31   0      0.71      0.55      0.50 <
   6  31   0      1.22      0.30      0.21 <
   7  31   0      1.34      2.00      0.19 o
   0  32   0     48.76     46.48      0.99 o
   1  32   0      2.17      2.34      0.26 o
   2  32   0     19.03     18.19      0.41 o
   3  32   0     10.52     10.56      0.22 o
   4  32   0      8.35      8.54      0.18 o
   5  32   0      4.56      4.73      0.13 o
   6  32   0      2.59      2.63      0.13 o
   7  32   0      2.00      2.28      0.13 o
   1  33   0      6.28      6.42      0.20 o
   2  33   0     14.83     13.66      0.32 o
   3  33   0     19.19     19.74      0.39 o
   4  33   0      2.39      2.42      0.15 o
   5  33   0      2.32      1.82      0.18 o
   6  33   0      4.58      4.51      0.12 o
   7  33   0      3.55      3.88      0.11 o
   0  34   0      9.35     10.93      0.26 o
   1  34   0     24.48     24.60      0.51 o
   2  34   0      2.61      2.53      0.16 o
   3  34   0      5.63      4.89      0.13 o
   4  34   0      2.93      3.08      0.15 o
   5  34   0      8.06      8.10      0.18 o
   6  34   0      4.10      4.09      0.11 o
   7  34   0      4.48      4.78      0.12 o
   1  35   0     13.10     12.74      0.32 o
   2  35   0      2.61      2.33      0.14 o
   3  35   0     37.67     37.25      0.75 o
   4  35   0     10.57     10.58      0.22 o
   5  35   0      6.51      6.33      0.16 o
   6  35   0      7.13      6.72      0.15 o
   7  35   0      1.14      0.11      0.26 <
   0  36   0      1.18      0.98      0.80 <
   1  36   0     11.28     10.91      0.24 o
   2  36   0      1.34      1.79      0.19 o
   3  36   0      2.49      1.39      0.13 o
   4  36   0      4.64      4.57      0.13 o
   5  36   0      4.49      4.51      0.12 o
   6  36   0      2.12      0.93      0.13 o
   1  37   0      4.34      4.33      0.13 o
   2  37   0      6.29      5.77      0.14 o
   3  37   0      4.31      4.03      0.12 o
   4  37   0      6.53      6.53      0.15 o
   5  37   0      1.67      1.50      0.18 o
   6  37   0      9.74      9.73      0.20 o
   0  38   0     15.73     15.72      0.32 o
   1  38   0      0.77      0.36      0.32 <
   2  38   0      5.15      5.19      0.14 o
   3  38   0      6.10      5.84      0.15 o
   4  38   0      4.82      4.91      0.13 o
   5  38   0      3.48      3.53      0.12 o
   6  38   0      4.07      3.78      0.12 o
   1  39   0      2.90      2.82      0.12 o
   2  39   0      7.90      8.00      0.17 o
   3  39   0     13.81     13.93      0.28 o
   4  39   0     13.62     13.41      0.28 o
   5  39   0      4.21      4.39      0.13 o
   6  39   0      8.73      8.62      0.18 o
   0  40   0      1.22      0.60      0.25 <
   1  40   0      8.41      8.74      0.18 o
   2  40   0      3.35      3.70      0.14 o
   3  40   0      8.98      9.06      0.19 o
   4  40   0      4.79      4.49      0.13 o
   5  40   0      1.34      1.26      0.23 <
   6  40   0      2.19      1.53      0.14 o
   1  41   0      0.84      0.35      0.30 <
   2  41   0      3.22      3.12      0.13 o
   3  41   0      9.14      8.91      0.20 o
   4  41   0      7.85      7.19      0.17 o
   5  41   0      2.85      2.90      0.14 o
   6  41   0      3.26      2.80      0.10 o
   0  42   0      2.10      2.02      0.17 o
   1  42   0     16.63     16.41      0.34 o
   2  42   0      9.64      9.66      0.21 o
   3  42   0      8.54      8.42      0.19 o
   4  42   0      4.46      4.60      0.13 o
   5  42   0      3.52      3.96      0.13 o
   6  42   0      6.77      6.35      0.15 o
   1  43   0      7.71      7.80      0.17 o
   2  43   0      5.29      5.41      0.14 o
   3  43   0     20.55     20.22      0.42 o
   4  43   0      8.79      8.17      0.19 o
   5  43   0      1.34      1.61      0.23 <
   6  43   0      7.19      7.54      0.15 o
   0  44   0     40.15     38.47      0.81 o
   1  44   0      4.18      4.07      0.12 o
   2  44   0     18.20     17.63      0.37 o
   3  44   0      6.04      5.98      0.15 o
   4  44   0      4.10      3.63      0.14 o
   5  44   0      0.89      0.94      0.34 <
   6  44   0      5.50      5.55      0.13 o
   1  45   0      2.17      1.83      0.17 o
   2  45   0     43.88     43.30      0.88 o
   3  45   0      4.37      4.35      0.13 o
   4  45   0     31.18     30.76      0.63 o
   5  45   0      2.97      2.93      0.13 o
   0  46   0     64.79     64.03      1.30 o
   1  46   0     12.45     12.77      0.26 o
   2  46   0     28.07     27.65      0.57 o
   3  46   0      4.74      4.17      0.12 o
   4  46   0     10.74     10.02      0.22 o
   5  46   0      3.96      3.93      0.12 o
   1  47   0      3.82      3.91      0.13 o
   2  47   0     27.76     27.60      0.56 o
   3  47   0     26.27     25.40      0.53 o
   4  47   0      8.83      8.99      0.19 o
   5  47   0      8.71      8.74      0.18 o
   0  48   0     20.35     19.91      0.41 o
   1  48   0     10.63     10.46      0.22 o
   2  48   0      6.88      6.71      0.16 o
   3  48   0      3.58      3.52      0.11 o
   4  48   0      1.10      0.50      0.27 <
   5  48   0      4.74      4.70      0.12 o
   1  49   0      4.12      4.13      0.13 o
   2  49   0      4.66      4.64      0.13 o
   3  49   0      4.51      4.15      0.12 o
   4  49   0      7.34      6.93      0.16 o
   5  49   0      1.00      0.48      0.25 <
   0  50   0     16.83     16.72      0.35 o
   1  50   0      3.19      3.57      0.13 o
   2  50   0      9.45      9.32      0.20 o
   3  50   0      6.59      6.59      0.15 o
   4  50   0      2.19      2.22      0.14 o
   5  50   0      1.41      1.44      0.18 o
   1  51   0      0.00      0.14      5.00 <
   2  51   0      5.19      4.93      0.14 o
   3  51   0      0.32      0.40      1.11 <
   4  51   0      4.47      4.41      0.12 o
   5  51   0      1.14      1.27      0.26 <
   0  52   0      5.44      5.74      0.15 o
   1  52   0      2.19      2.64      0.17 o
   2  52   0      3.66      3.64      0.13 o
   3  52   0      4.37      4.42      0.14 o
   4  52   0      1.10      0.94      0.27 <
   1  53   0      0.00      0.09      3.87 <
   2  53   0      6.53      6.35      0.16 o
   3  53   0      1.82      1.83      0.20 o
   4  53   0      8.30      7.96      0.18 o
   0  54   0      2.86      2.50      0.17 o
   1  54   0      4.97      5.21      0.13 o
   2  54   0      3.51      3.20      0.13 o
   3  54   0      1.87      1.94      0.19 o
   4  54   0      4.11      3.96      0.11 o
   1  55   0      2.30      2.26      0.14 o
   2  55   0      2.00      2.02      0.18 o
   3  55   0      7.17      7.23      0.16 o
   4  55   0      6.05      6.03      0.14 o
   0  56   0      5.14      5.05      0.16 o
   1  56   0      1.48      1.62      0.17 o
   2  56   0      1.22      1.54      0.25 <
   3  56   0      1.70      1.30      0.15 o
   1  57   0      0.63      0.30      0.47 <
   2  57   0      1.55      1.02      0.23 o
   3  57   0      0.00      0.10      3.54 <
   0  58   0      0.84      1.06      0.48 <
   1  58   0      0.45      0.79      0.56 <
   2  58   0      1.26      1.38      0.20 o
   3  58   0      0.32      0.66      0.63 <
   1  59   0      0.00      0.47      3.87 <
   2  59   0      0.55      0.65      0.46 <
   3  59   0      1.38      1.80      0.22 o
   0  60   0      1.70      1.86      0.21 o
   1  60   0      1.00      1.04      0.30 <
   2  60   0      0.95      0.93      0.26 <
   1  61   0      0.55      0.39      0.46 <
   2  61   0      2.53      2.13      0.11 o
   0  62   0      3.65      3.03      0.13 o
   1  62   0      0.71      0.39      0.35 <
  -7   0   1      4.14      3.99      0.19 o
  -5   0   1     24.86     25.08      0.50 o
  -3   0   1    113.41    111.99      2.27 o
  -1   0   1    221.59    226.05      4.44 o
   1   0   1    142.15    142.61      2.86 o
   3   0   1    108.91    109.87      2.18 o
   5   0   1     30.04     31.19      0.60 o
   7   0   1      8.44      4.83      0.21 o
  -8   1   1      4.98      4.65      0.14 o
  -7   1   1      9.91     10.07      0.21 o
  -6   1   1      7.64      7.41      0.16 o
  -5   1   1     13.72     13.72      0.28 o
  -4   1   1     40.17     38.63      0.81 o
  -3   1   1     47.90     48.04      0.96 o
  -2   1   1     44.37     43.63      0.89 o
  -1   1   1    137.79    135.99      2.77 o
   0   1   1      4.23      4.00      0.10 o
   1   1   1    192.66    197.33      3.86 o
   2   1   1     48.59     49.60      0.97 o
   3   1   1     62.67     63.68      1.26 o
   4   1   1     30.49     30.70      0.62 o
   5   1   1     10.62      9.99      0.21 o
   6   1   1      5.74      5.52      0.12 o
   7   1   1     11.10     10.92      0.24 o
   8   1   1      7.71      7.32      0.17 o
  -8   2   1      2.14      1.62      0.17 o
  -7   2   1      2.28      1.13      0.20 o
  -6   2   1      4.17      3.98      0.12 o
  -5   2   1      5.37      5.48      0.13 o
  -4   2   1     34.56     33.00      0.70 o
  -3   2   1     28.87     28.99      0.59 o
  -2   2   1     76.24     74.80      1.53 o
  -1   2   1     86.62     88.01      1.73 o
   0   2   1      0.77      0.14      0.19 <
   1   2   1    100.53    102.54      2.02 o
   2   2   1     46.91     46.51      0.94 o
   3   2   1     24.62     25.39      0.50 o
   4   2   1     22.90     22.49      0.47 o
   5   2   1      3.83      3.68      0.09 o
   6   2   1      6.49      6.38      0.14 o
   7   2   1      7.30      1.82      0.17 o
   8   2   1      3.32      2.49      0.14 o
  -8   3   1      1.41      1.26      0.21 o
  -7   3   1     14.28     15.03      0.30 o
  -6   3   1      6.53      6.29      0.14 o
  -5   3   1     27.33     27.82      0.55 o
  -4   3   1     27.61     27.04      0.56 o
  -3   3   1     41.61     41.65      0.84 o
  -2   3   1     86.12     85.36      1.72 o
  -1   3   1    186.73    187.44      3.75 o
   0   3   1      1.73      1.39      0.09 o
   1   3   1    143.84    146.22      2.89 o
   2   3   1     54.05     54.78      1.08 o
   3   3   1     25.64     26.05      0.52 o
   4   3   1     39.50     40.52      0.80 o
   5   3   1     23.28     23.88      0.47 o
   6   3   1      5.95      5.66      0.13 o
   7   3   1     11.99     12.18      0.25 o
   8   3   1      2.72      1.52      0.14 o
  -8   4   1      5.15      4.76      0.14 o
  -7   4   1      6.62      5.37      0.17 o
  -6   4   1      1.48      1.53      0.14 o
  -5   4   1     31.40     31.33      0.63 o
  -4   4   1     32.29     32.14      0.66 o
  -3   4   1     86.70     84.98      1.74 o
  -2   4   1     94.52     92.63      1.89 o
  -1   4   1     59.95     60.13      1.20 o
   0   4   1      1.00      1.06      0.15 o
   1   4   1     93.29     93.88      1.87 o
   2   4   1    146.95    148.34      2.95 o
   3   4   1     77.87     77.48      1.56 o
   4   4   1     36.66     36.54      0.75 o
   5   4   1     26.87     26.79      0.54 o
   6   4   1      1.82      1.94      0.12 o
   7   4   1      9.39      6.01      0.20 o
   8   4   1      8.33      7.67      0.18 o
  -8   5   1      8.77      8.66      0.19 o
  -7   5   1     16.88     17.93      0.35 o
  -6   5   1      4.60      4.37      0.11 o
  -5   5   1     33.57     34.26      0.67 o
  -4   5   1     17.41     17.05      0.38 o
  -3   5   1     23.37     22.11      0.48 o
  -2   5   1     65.84     64.17      1.32 o
  -1   5   1     24.58     24.80      0.50 o
   0   5   1      3.21      3.27      0.10 o
   1   5   1     29.11     29.95      0.58 o
   2   5   1     40.72     40.78      0.82 o
   3   5   1     34.02     34.16      0.68 o
   4   5   1     26.81     26.76      0.55 o
   5   5   1     35.28     36.49      0.71 o
   6   5   1      3.36      3.23      0.10 o
   7   5   1     15.79     15.51      0.32 o
   8   5   1      7.54      6.06      0.17 o
  -8   6   1     10.63     10.71      0.23 o
  -7   6   1      7.99      7.65      0.18 o
  -6   6   1      2.17      2.20      0.17 o
  -5   6   1     17.00     17.66      0.35 o
  -4   6   1     31.63     30.97      0.65 o
  -3   6   1     46.21     46.72      0.93 o
  -2   6   1     99.18     98.98      1.99 o
  -1   6   1     24.42     24.82      0.50 o
   0   6   1      1.64      1.58      0.13 o
   1   6   1     37.53     37.73      0.75 o
   2   6   1     60.49     61.53      1.21 o
   3   6   1     51.56     52.96      1.03 o
   4   6   1     19.15     19.22      0.40 o
   5   6   1     11.71     11.26      0.24 o
   6   6   1      3.05      2.84      0.09 o
   7   6   1     12.72     12.00      0.27 o
   8   6   1      8.53      8.25      0.19 o
  -8   7   1      5.20      4.98      0.14 o
  -7   7   1      4.86      4.07      0.12 o
  -6   7   1      4.87      4.93      0.13 o
  -5   7   1     14.47     14.29      0.30 o
  -4   7   1     23.14     23.76      0.49 o
  -3   7   1     12.36     12.13      0.27 o
  -2   7   1     17.62     17.01      0.37 o
  -1   7   1     80.22     80.53      1.61 o
   0   7   1      2.88      2.93      0.13 o
   1   7   1     91.48     91.20      1.83 o
   2   7   1     27.22     26.96      0.55 o
   3   7   1      9.39      9.43      0.21 o
   4   7   1     15.14     15.50      0.32 o
   5   7   1     20.46     21.66      0.41 o
   6   7   1      5.30      5.41      0.12 o
   7   7   1      5.88      2.76      0.16 o
   8   7   1      4.20      3.33      0.12 o
  -8   8   1      7.97      8.03      0.18 o
  -7   8   1      6.22      5.83      0.15 o
  -6   8   1      2.66      2.67      0.12 o
  -5   8   1      9.56      9.72      0.20 o
  -4   8   1     18.06     17.70      0.40 o
  -3   8   1     22.93     23.39      0.47 o
  -2   8   1     49.86     49.51      1.00 o
  -1   8   1     59.21     59.62      1.19 o
   0   8   1      0.00      0.34      3.87 <
   1   8   1     42.14     42.54      0.84 o
   2   8   1     79.60     78.83      1.59 o
   3   8   1     15.62     16.30      0.32 o
   4   8   1     23.77     23.52      0.50 o
   5   8   1     13.82     14.77      0.28 o
   6   8   1      1.92      1.66      0.11 o
   7   8   1      7.60      7.87      0.17 o
   8   8   1      9.84      9.63      0.21 o
  -8   9   1      4.07      3.88      0.14 o
  -7   9   1      9.25      9.85      0.19 o
  -6   9   1      1.67      2.18      0.24 o
  -5   9   1      9.47      8.87      0.20 o
  -4   9   1     18.68     18.69      0.41 o
  -3   9   1     15.12     14.25      0.32 o
  -2   9   1     49.71     49.57      1.00 o
  -1   9   1     30.41     30.69      0.62 o
   0   9   1      0.63      0.72      0.32 <
   1   9   1     18.85     19.34      0.38 o
   2   9   1     32.11     32.34      0.65 o
   3   9   1      8.99      9.16      0.21 o
   4   9   1     25.09     25.62      0.52 o
   5   9   1      6.07      5.65      0.13 o
   6   9   1      2.10      2.45      0.10 o
   7   9   1      6.21      6.73      0.14 o
   8   9   1      7.16      5.99      0.16 o
  -8  10   1      3.78      3.75      0.13 o
  -7  10   1      6.83      7.04      0.15 o
  -6  10   1      0.45      0.88      0.67 <
  -5  10   1     20.92     21.71      0.42 o
  -4  10   1     16.54     15.39      0.37 o
  -3  10   1     10.33     10.02      0.23 o
  -2  10   1     52.03     51.09      1.04 o
  -1  10   1      2.24      2.35      0.18 o
   0  10   1      0.89      0.76      0.28 <
   1  10   1      3.49      2.95      0.10 o
   2  10   1     34.38     34.44      0.69 o
   3  10   1      9.17      9.16      0.20 o
   4  10   1     17.37     17.40      0.37 o
   5  10   1     13.15     13.55      0.27 o
   6  10   1      1.05      1.13      0.19 <
   7  10   1      4.27      4.48      0.14 o
   8  10   1      3.69      3.06      0.12 o
  -8  11   1      1.48      0.89      0.20 o
  -7  11   1      2.39      1.52      0.12 o
  -6  11   1      1.73      1.67      0.18 o
  -5  11   1     17.41     17.06      0.35 o
  -4  11   1     34.71     34.51      0.71 o
  -3  11   1     30.01     30.61      0.61 o
  -2  11   1     53.89     53.63      1.08 o
  -1  11   1     21.45     22.87      0.44 o
   0  11   1      1.61      1.59      0.16 o
   1  11   1     13.52     14.39      0.28 o
   2  11   1     58.33     57.15      1.17 o
   3  11   1     23.31     23.92      0.47 o
   4  11   1     29.93     29.88      0.62 o
   5  11   1     13.87     13.61      0.28 o
   6  11   1      1.30      1.11      0.16 o
   7  11   1      3.61      1.77      0.17 o
   8  11   1      2.00      1.40      0.16 o
  -8  12   1      5.33      5.15      0.14 o
  -7  12   1      7.50      7.81      0.16 o
  -6  12   1      0.77      0.66      0.39 <
  -5  12   1     14.73     13.80      0.30 o
  -4  12   1     10.87     10.71      0.26 o
  -3  12   1     15.10     14.23      0.32 o
  -2  12   1     30.68     30.31      0.62 o
  -1  12   1     33.95     34.80      0.68 o
   0  12   1      1.00      0.91      0.25 <
   1  12   1     36.50     37.76      0.73 o
   2  12   1     34.90     34.95      0.70 o
   3  12   1      9.57      8.96      0.21 o
   4  12   1      6.52      6.78      0.20 o
   5  12   1     21.86     22.17      0.44 o
   6  12   1      0.55      0.43      0.37 <
   7  12   1      9.32      9.36      0.20 o
   8  12   1      4.18      3.68      0.13 o
  -8  13   1      6.27      6.31      0.14 o
  -7  13   1      4.73      4.79      0.12 o
  -6  13   1      0.95      1.09      0.32 <
  -5  13   1      8.73      8.65      0.18 o
  -4  13   1      5.23      5.25      0.23 o
  -3  13   1     14.62     14.41      0.31 o
  -2  13   1     25.49     24.77      0.52 o
  -1  13   1      9.55      9.55      0.20 o
   0  13   1      1.26      1.27      0.20 o
   1  13   1     15.81     15.38      0.32 o
   2  13   1     17.46     17.20      0.36 o
   3  13   1     23.31     23.18      0.49 o
   4  13   1      5.82      6.15      0.19 o
   5  13   1      6.11      5.48      0.13 o
   6  13   1      0.55      0.76      0.37 <
   7  13   1      6.85      6.72      0.16 o
   8  13   1      4.65      4.99      0.12 o
  -8  14   1      3.77      3.37      0.12 o
  -7  14   1      2.57      2.54      0.11 o
  -6  14   1      0.00      0.46      3.54 <
  -5  14   1      2.95      2.49      0.09 o
  -4  14   1     12.68     12.67      0.29 o
  -3  14   1      4.63      4.51      0.16 o
  -2  14   1      8.79      8.76      0.20 o
  -1  14   1     11.51     12.36      0.24 o
   0  14   1      0.45      0.42      0.56 <
   1  14   1      7.38      7.73      0.16 o
   2  14   1      5.38      5.50      0.14 o
   3  14   1      3.49      2.94      0.16 o
   4  14   1     11.16     11.58      0.26 o
   5  14   1      4.14      3.71      0.10 o
   6  14   1      1.00      0.74      0.25 <
   7  14   1      4.45      3.73      0.13 o
   8  14   1      2.70      2.31      0.14 o
  -7  15   1      1.70      1.61      0.12 o
  -6  15   1      1.18      1.58      0.21 <
  -5  15   1      7.48      7.34      0.16 o
  -4  15   1      8.92     10.10      0.27 o
  -3  15   1     14.74     15.00      0.31 o
  -2  15   1     19.46     19.71      0.40 o
  -1  15   1     31.97     32.42      0.64 o
   0  15   1      0.77      0.66      0.32 <
   1  15   1     42.25     42.83      0.85 o
   2  15   1     20.84     21.25      0.42 o
   3  15   1     23.16     23.69      0.47 o
   4  15   1     14.52     15.19      0.33 o
   5  15   1     11.38     11.36      0.23 o
   6  15   1      0.77      1.07      0.32 <
   7  15   1      3.08      2.58      0.14 o
   8  15   1      2.41      2.68      0.13 o
  -7  16   1      2.28      2.50      0.10 o
  -6  16   1      1.30      1.51      0.19 o
  -5  16   1      3.11      2.93      0.09 o
  -4  16   1     10.41     10.70      0.26 o
  -3  16   1     18.51     19.07      0.38 o
  -2  16   1     20.73     20.87      0.43 o
  -1  16   1     30.08     31.60      0.61 o
   0  16   1      2.26      2.30      0.14 o
   1  16   1     19.51     20.44      0.39 o
   2  16   1     32.98     33.06      0.67 o
   3  16   1     13.87     14.64      0.29 o
   4  16   1      9.94     10.30      0.24 o
   5  16   1      4.76      4.67      0.11 o
   6  16   1      1.34      1.34      0.19 o
   7  16   1      3.56      3.85      0.12 o
   8  16   1      4.88      5.04      0.13 o
  -7  17   1      1.92      2.09      0.11 o
  -6  17   1      1.30      1.29      0.19 o
  -5  17   1      4.67      4.47      0.10 o
  -4  17   1      5.37      5.85      0.24 o
  -3  17   1     10.54     10.54      0.23 o
  -2  17   1     29.76     28.72      0.61 o
  -1  17   1      4.87      5.16      0.14 o
   0  17   1      1.34      1.25      0.19 o
   1  17   1      3.62      3.62      0.12 o
   2  17   1     18.32     18.74      0.38 o
   3  17   1     15.51     15.06      0.32 o
   4  17   1      9.00      9.42      0.23 o
   5  17   1      6.14      5.85      0.13 o
   6  17   1      1.45      1.32      0.17 o
   7  17   1      1.73      1.34      0.18 o
   8  17   1      1.67      2.16      0.21 o
  -7  18   1      2.81      3.10      0.11 o
  -6  18   1      1.97      2.08      0.13 o
  -5  18   1      5.76      5.76      0.12 o
  -4  18   1     15.18     15.24      0.33 o
  -3  18   1      8.83      8.73      0.22 o
  -2  18   1     27.26     26.24      0.55 o
  -1  18   1     23.85     23.91      0.49 o
   0  18   1      0.95      1.06      0.32 <
   1  18   1     31.67     31.12      0.64 o
   2  18   1     21.61     21.57      0.44 o
   3  18   1     13.15     12.34      0.29 o
   4  18   1     12.74     12.86      0.28 o
   5  18   1      8.79      8.93      0.18 o
   6  18   1      2.26      2.28      0.14 o
   7  18   1      4.71      4.79      0.13 o
   8  18   1      2.98      3.06      0.16 o
  -7  19   1      2.28      2.59      0.14 o
  -6  19   1      0.55      1.18      0.55 <
  -5  19   1      6.65      6.82      0.14 o
  -4  19   1      9.44      9.90      0.22 o
  -3  19   1     29.41     29.84      0.60 o
  -2  19   1      6.11      6.12      0.19 o
  -1  19   1     43.61     42.70      0.88 o
   0  19   1      1.05      1.04      0.33 <
   1  19   1     32.64     31.27      0.66 o
   2  19   1     10.36      9.76      0.24 o
   3  19   1     22.00     22.87      0.45 o
   4  19   1      6.09      6.15      0.14 o
   5  19   1      9.32      9.55      0.19 o
   6  19   1      0.63      0.73      0.40 <
   7  19   1      3.33      3.19      0.12 o
  -7  20   1      2.70      2.96      0.12 o
  -6  20   1      2.41      2.55      0.11 o
  -5  20   1     12.04     12.07      0.25 o
  -4  20   1      2.86      2.80      0.12 o
  -3  20   1     26.22     25.71      0.54 o
  -2  20   1      5.67      6.16      0.20 o
  -1  20   1     15.01     14.91      0.31 o
   0  20   1      1.67      1.80      0.21 o
   1  20   1     21.74     22.44      0.44 o
   2  20   1      5.15      5.34      0.15 o
   3  20   1     29.35     28.77      0.60 o
   4  20   1      4.31      4.47      0.11 o
   5  20   1     11.71     11.53      0.24 o
   6  20   1      2.10      2.01      0.15 o
   7  20   1      3.19      3.53      0.13 o
  -7  21   1      2.00      2.07      0.16 o
  -6  21   1      1.14      1.29      0.22 <
  -5  21   1      5.92      5.36      0.13 o
  -4  21   1      1.67      1.61      0.21 o
  -3  21   1     17.93     16.85      0.38 o
  -2  21   1      4.65      5.06      0.21 o
  -1  21   1     14.63     13.42      0.31 o
   0  21   1      2.17      2.15      0.17 o
   1  21   1     18.23     17.54      0.37 o
   2  21   1      7.42      7.89      0.18 o
   3  21   1     16.14     15.32      0.34 o
   4  21   1      2.17      2.33      0.08 o
   5  21   1      4.39      3.97      0.11 o
   6  21   1      0.71      1.14      0.42 <
   7  21   1      2.83      2.62      0.12 o
  -7  22   1      6.72      7.51      0.16 o
  -6  22   1      2.59      2.73      0.11 o
  -5  22   1     16.16     16.59      0.33 o
  -4  22   1      4.49      4.21      0.11 o
  -3  22   1     15.19     14.90      0.33 o
  -2  22   1     12.29     12.11      0.28 o
  -1  22   1     57.17     55.59      1.15 o
   0  22   1      0.55      0.75      0.64 <
   1  22   1     65.03     62.29      1.30 o
   2  22   1      7.40      7.52      0.18 o
   3  22   1     18.65     18.26      0.39 o
   4  22   1      2.76      2.65      0.09 o
   5  22   1      9.98     10.30      0.20 o
   6  22   1      2.85      2.89      0.12 o
   7  22   1      4.62      5.22      0.12 o
  -7  23   1      5.61      5.57      0.14 o
  -6  23   1      1.45      1.54      0.17 o
  -5  23   1      7.80      7.78      0.16 o
  -4  23   1      1.18      1.45      0.17 o
  -3  23   1     44.98     43.48      0.91 o
  -2  23   1      4.05      4.08      0.22 o
  -1  23   1     52.03     50.60      1.05 o
   0  23   1      2.43      2.42      0.17 o
   1  23   1     40.73     39.24      0.82 o
   2  23   1      2.65      2.54      0.20 o
   3  23   1     35.94     35.88      0.73 o
   4  23   1      1.48      1.98      0.14 o
   5  23   1      9.59      9.54      0.20 o
   6  23   1      1.18      1.00      0.21 <
   7  23   1      3.67      3.50      0.14 o
  -7  24   1      4.71      5.34      0.13 o
  -6  24   1      1.61      1.84      0.16 o
  -5  24   1      8.62      8.83      0.18 o
  -4  24   1      4.16      3.86      0.10 o
  -3  24   1     15.39     15.61      0.34 o
  -2  24   1      5.76      6.82      0.20 o
  -1  24   1     82.77     79.53      1.66 o
   0  24   1      0.00      0.47      4.47 <
   1  24   1     66.17     63.42      1.33 o
   2  24   1      3.91      4.65      0.17 o
   3  24   1     13.41     13.76      0.29 o
   4  24   1      3.26      3.10      0.09 o
   5  24   1     10.88     11.36      0.22 o
   6  24   1      1.41      1.36      0.18 o
   7  24   1      5.69      6.33      0.14 o
  -7  25   1      1.58      2.14      0.19 o
  -6  25   1      2.45      2.29      0.11 o
  -5  25   1      3.74      4.15      0.10 o
  -4  25   1      6.91      6.52      0.15 o
  -3  25   1     11.89     11.83      0.29 o
  -2  25   1      7.74      6.59      0.22 o
  -1  25   1     59.32     56.90      1.19 o
   0  25   1      3.32      3.57      0.14 o
   1  25   1     69.17     65.41      1.39 o
   2  25   1      5.07      4.31      0.16 o
   3  25   1     19.68     18.78      0.42 o
   4  25   1      7.80      7.30      0.16 o
   5  25   1      3.22      3.18      0.10 o
   6  25   1      1.55      1.65      0.16 o
   7  25   1      2.45      2.77      0.15 o
  -7  26   1      1.22      1.26      0.25 <
  -6  26   1      1.34      1.65      0.19 o
  -5  26   1      4.64      4.72      0.11 o
  -4  26   1      1.92      1.89      0.11 o
  -3  26   1     12.17     11.51      0.29 o
  -2  26   1     12.05     11.57      0.28 o
  -1  26   1     25.97     25.65      0.54 o
   0  26   1      1.30      1.44      0.23 <
   1  26   1     42.76     40.22      0.86 o
   2  26   1     17.78     17.24      0.37 o
   3  26   1     11.94     11.33      0.27 o
   4  26   1      3.10      3.02      0.10 o
   5  26   1      3.07      3.02      0.10 o
   6  26   1      1.97      1.91      0.16 o
   7  26   1      1.61      0.79      0.22 o
  -7  27   1      0.89      0.54      0.34 <
  -6  27   1      2.00      2.16      0.13 o
  -5  27   1      6.08      6.25      0.13 o
  -4  27   1      1.00      1.22      0.20 <
  -3  27   1     14.94     15.29      0.32 o
  -2  27   1      8.73      8.62      0.24 o
  -1  27   1     19.67     18.78      0.43 o
   0  27   1      4.28      4.14      0.14 o
   1  27   1     14.59     14.57      0.31 o
   2  27   1      5.61      5.56      0.17 o
   3  27   1     21.58     21.56      0.45 o
   4  27   1      0.89      0.77      0.22 <
   5  27   1      5.58      5.90      0.12 o
   6  27   1      2.00      1.95      0.13 o
   7  27   1      1.22      0.86      0.29 <
  -7  28   1      4.62      4.78      0.13 o
  -6  28   1      2.51      2.59      0.11 o
  -5  28   1      2.68      2.53      0.11 o
  -4  28   1      2.76      2.70      0.11 o
  -3  28   1      7.18      6.71      0.16 o
  -2  28   1     13.13     12.27      0.30 o
  -1  28   1     15.84     15.66      0.36 o
   0  28   1      1.34      1.50      0.30 <
   1  28   1     24.82     23.77      0.51 o
   2  28   1      8.97      8.81      0.22 o
   3  28   1      6.12      6.16      0.18 o
   4  28   1      3.10      3.27      0.10 o
   5  28   1      3.96      4.07      0.11 o
   6  28   1      2.61      2.47      0.13 o
   7  28   1      3.08      3.28      0.13 o
  -7  29   1      7.55      7.98      0.17 o
  -6  29   1      1.79      1.89      0.14 o
  -5  29   1     10.45     10.37      0.21 o
  -4  29   1      8.17      7.82      0.17 o
  -3  29   1      6.03      6.10      0.14 o
  -2  29   1      5.23      4.63      0.23 o
  -1  29   1     32.66     31.98      0.67 o
   0  29   1      2.02      1.71      0.20 o
   1  29   1     30.00     29.56      0.61 o
   2  29   1      3.91      3.29      0.18 o
   3  29   1      3.85      3.84      0.13 o
   4  29   1      7.62      7.39      0.16 o
   5  29   1      7.28      7.24      0.16 o
   6  29   1      2.47      2.53      0.13 o
   7  29   1      4.97      5.52      0.13 o
  -7  30   1      5.43      5.62      0.12 o
  -6  30   1      1.30      1.55      0.23 <
  -5  30   1     12.31     12.29      0.25 o
  -4  30   1      1.10      0.87      0.23 <
  -3  30   1      6.97      6.75      0.15 o
  -2  30   1      5.99      6.51      0.23 o
  -1  30   1     15.72     15.68      0.36 o
   0  30   1      0.63      1.09      0.63 <
   1  30   1     13.16     13.08      0.29 o
   2  30   1      8.15      8.43      0.21 o
   3  30   1      6.69      6.49      0.14 o
   4  30   1      1.61      1.24      0.16 o
   5  30   1      8.01      7.69      0.17 o
   6  30   1      2.43      2.46      0.13 o
   7  30   1      5.97      6.27      0.14 o
  -7  31   1      2.88      2.88      0.10 o
  -6  31   1      2.17      2.28      0.15 o
  -5  31   1     14.03     13.92      0.28 o
  -4  31   1     14.16     13.82      0.29 o
  -3  31   1     12.84     13.12      0.26 o
  -2  31   1     17.50     16.99      0.38 o
  -1  31   1     14.90     14.07      0.33 o
   0  31   1      0.00      0.54      5.00 <
   1  31   1     10.23      9.90      0.24 o
   2  31   1     14.16     13.92      0.31 o
   3  31   1     11.43     11.45      0.23 o
   4  31   1     13.03     12.81      0.27 o
   5  31   1     18.24     18.18      0.37 o
   6  31   1      1.92      2.16      0.14 o
   7  31   1      4.32      4.27      0.12 o
  -7  32   1      3.51      3.75      0.11 o
  -6  32   1      0.89      0.69      0.28 <
  -5  32   1      4.22      3.60      0.12 o
  -4  32   1      3.48      3.53      0.12 o
  -3  32   1      3.21      2.93      0.10 o
  -2  32   1      7.21      6.84      0.19 o
  -1  32   1     14.28     13.30      0.32 o
   0  32   1      1.10      0.26      0.46 <
   1  32   1     14.56     13.81      0.31 o
   2  32   1     10.05      9.96      0.24 o
   3  32   1      3.95      3.54      0.10 o
   4  32   1      2.39      2.27      0.12 o
   5  32   1      5.85      4.98      0.13 o
   6  32   1      0.00      0.43      3.54 <
   7  32   1      5.56      5.86      0.14 o
  -7  33   1      5.05      5.36      0.12 o
  -6  33   1      0.63      0.99      0.40 <
  -5  33   1     10.19     10.47      0.21 o
  -4  33   1      2.28      2.15      0.14 o
  -3  33   1     10.31      9.81      0.21 o
  -2  33   1      4.43      3.98      0.11 o
  -1  33   1      4.30      3.89      0.22 o
   0  33   1      1.14      1.73      0.48 <
   1  33   1      6.47      5.91      0.21 o
   2  33   1      3.89      3.29      0.13 o
   3  33   1      8.58      8.19      0.18 o
   4  33   1      2.92      2.44      0.12 o
   5  33   1      7.11      7.31      0.15 o
   6  33   1      0.77      0.65      0.45 <
   7  33   1      3.32      3.64      0.12 o
  -7  34   1      2.45      3.05      0.21 o
  -6  34   1      0.89      0.86      0.22 <
  -5  34   1      3.82      3.48      0.11 o
  -4  34   1      8.41      8.36      0.18 o
  -3  34   1      3.96      3.97      0.10 o
  -2  34   1      6.67      6.50      0.14 o
  -1  34   1      5.71      6.06      0.21 o
   0  34   1      0.00      0.97      5.70 <
   1  34   1      6.83      6.62      0.21 o
   2  34   1      9.71      9.63      0.20 o
   3  34   1      3.99      3.77      0.11 o
   4  34   1     13.04     12.79      0.27 o
   5  34   1      4.37      4.26      0.11 o
   6  34   1      0.00      0.56      4.18 <
   7  34   1      4.46      4.86      0.13 o
  -6  35   1      1.45      1.45      0.17 o
  -5  35   1      6.26      6.37      0.14 o
  -4  35   1     11.61     11.64      0.24 o
  -3  35   1      7.91      7.65      0.17 o
  -2  35   1     11.78     11.98      0.24 o
  -1  35   1     11.44     10.84      0.24 o
   0  35   1      0.32      1.29      2.06 <
   1  35   1      7.82      7.64      0.19 o
   2  35   1     18.01     18.26      0.36 o
   3  35   1      9.87      9.79      0.20 o
   4  35   1     11.09     11.01      0.23 o
   5  35   1      6.30      6.47      0.14 o
   6  35   1      0.89      1.16      0.39 <
  -6  36   1      0.77      0.31      0.26 <
  -5  36   1      6.10      6.27      0.14 o
  -4  36   1      1.90      1.56      0.19 o
  -3  36   1     10.57     10.71      0.22 o
  -2  36   1     18.78     19.26      0.38 o
  -1  36   1     12.41     12.62      0.26 o
   0  36   1      1.45      1.10      0.24 <
   1  36   1     12.37     12.32      0.26 o
   2  36   1     14.33     14.85      0.29 o
   3  36   1      7.08      7.23      0.15 o
   4  36   1      2.21      1.94      0.14 o
   5  36   1      4.47      4.40      0.12 o
   6  36   1      0.00      0.26      3.87 <
  -6  37   1      1.00      0.89      0.25 <
  -5  37   1     14.29     14.27      0.29 o
  -4  37   1      9.12      9.26      0.19 o
  -3  37   1      6.33      6.19      0.14 o
  -2  37   1     10.67     10.94      0.22 o
  -1  37   1      3.95      3.61      0.10 o
   0  37   1      2.43      2.32      0.13 o
   1  37   1      3.26      3.27      0.11 o
   2  37   1      8.22      8.58      0.18 o
   3  37   1     10.01      9.79      0.21 o
   4  37   1      6.39      6.50      0.15 o
   5  37   1      9.34      9.56      0.20 o
   6  37   1      0.95      1.41      0.32 <
  -6  38   1      1.84      1.63      0.17 o
  -5  38   1     11.81     11.92      0.24 o
  -4  38   1      4.10      4.19      0.12 o
  -3  38   1     12.30     12.63      0.25 o
  -2  38   1      6.12      6.08      0.14 o
  -1  38   1     18.21     18.20      0.37 o
   0  38   1      0.89      1.02      0.28 <
   1  38   1     20.57     20.43      0.41 o
   2  38   1      9.59      9.58      0.20 o
   3  38   1     12.04     12.50      0.25 o
   4  38   1      6.72      6.74      0.15 o
   5  38   1     10.49     10.27      0.22 o
   6  38   1      1.76      1.73      0.17 o
  -6  39   1      0.63      0.51      0.40 <
  -5  39   1     13.91     14.15      0.28 o
  -4  39   1      4.37      4.50      0.13 o
  -3  39   1      5.87      5.99      0.13 o
  -2  39   1     12.58     12.73      0.26 o
  -1  39   1     11.17     11.01      0.23 o
   0  39   1      1.90      2.09      0.14 o
   1  39   1      8.11      7.99      0.18 o
   2  39   1      8.11      8.27      0.18 o
   3  39   1      9.44      9.61      0.20 o
   4  39   1      4.83      5.01      0.13 o
   5  39   1     21.43     21.64      0.43 o
   6  39   1      0.89      0.32      0.34 <
  -6  40   1      1.00      0.59      0.25 <
  -5  40   1      7.76      7.35      0.17 o
  -4  40   1      8.19      8.07      0.18 o
  -3  40   1      6.18      6.48      0.14 o
  -2  40   1     10.34      9.95      0.21 o
  -1  40   1     11.74     11.24      0.24 o
   0  40   1      1.97      1.98      0.13 o
   1  40   1      9.62      9.70      0.20 o
   2  40   1      8.88      8.80      0.19 o
   3  40   1      6.59      6.61      0.15 o
   4  40   1      6.43      6.30      0.15 o
   5  40   1      8.88      8.26      0.19 o
   6  40   1      0.63      0.37      0.40 <
  -6  41   1      1.41      0.82      0.18 o
  -5  41   1     17.25     17.13      0.35 o
  -4  41   1      2.37      2.17      0.14 o
  -3  41   1     11.04     10.69      0.23 o
  -2  41   1      1.00      0.46      0.25 <
  -1  41   1     12.92     13.07      0.26 o
   0  41   1      2.57      2.48      0.13 o
   1  41   1      8.19      8.28      0.18 o
   2  41   1      0.77      0.30      0.58 <
   3  41   1      9.42      9.43      0.20 o
   4  41   1      1.48      1.49      0.20 o
   5  41   1     14.82     14.96      0.30 o
   6  41   1      0.32      0.51      0.79 <
  -6  42   1      1.70      1.50      0.15 o
  -5  42   1     20.50     20.25      0.41 o
  -4  42   1      3.33      3.06      0.12 o
  -3  42   1     22.76     22.55      0.46 o
  -2  42   1      5.26      5.57      0.13 o
  -1  42   1      9.29      9.04      0.20 o
   0  42   1      1.00      1.05      0.25 <
   1  42   1     12.72     12.58      0.26 o
   2  42   1      3.56      3.79      0.14 o
   3  42   1     22.76     22.50      0.46 o
   4  42   1      4.45      4.04      0.13 o
   5  42   1     15.97     16.08      0.32 o
   6  42   1      0.84      0.95      0.30 <
  -6  43   1      3.19      3.12      0.11 o
  -5  43   1      7.95      7.37      0.17 o
  -4  43   1      9.87      9.50      0.21 o
  -3  43   1      6.86      6.76      0.15 o
  -2  43   1     11.67     11.70      0.24 o
  -1  43   1      1.97      1.53      0.13 o
   0  43   1      0.63      0.02      0.40 <
   1  43   1      1.38      1.42      0.22 o
   2  43   1     11.21     11.10      0.24 o
   3  43   1      4.32      4.21      0.14 o
   4  43   1     10.97     10.72      0.23 o
   5  43   1     11.70     11.12      0.24 o
   6  43   1      3.00      3.16      0.10 o
  -5  44   1      3.94      3.78      0.12 o
  -4  44   1      9.26      8.96      0.20 o
  -3  44   1      7.53      7.21      0.16 o
  -2  44   1      6.94      7.13      0.16 o
  -1  44   1      8.44      7.96      0.18 o
   0  44   1      1.22      1.38      0.25 <
   1  44   1      7.84      7.81      0.17 o
   2  44   1     11.50     11.42      0.25 o
   3  44   1      9.06      8.83      0.20 o
   4  44   1      7.42      7.32      0.17 o
   5  44   1      6.09      6.06      0.14 o
  -5  45   1      4.95      4.61      0.12 o
  -4  45   1      1.97      1.69      0.18 o
  -3  45   1     11.75     11.71      0.24 o
  -2  45   1      5.72      5.95      0.14 o
  -1  45   1     21.96     21.59      0.44 o
   0  45   1      0.89      0.42      0.45 <
   1  45   1     32.02     31.12      0.64 o
   2  45   1      3.55      3.74      0.18 o
   3  45   1     17.23     16.95      0.35 o
   4  45   1      1.67      1.27      0.24 o
   5  45   1      4.20      3.90      0.12 o
  -5  46   1      7.16      7.38      0.16 o
  -4  46   1      3.99      4.17      0.12 o
  -3  46   1     16.55     15.94      0.34 o
  -2  46   1      2.76      2.90      0.14 o
  -1  46   1     37.58     36.39      0.75 o
   0  46   1      3.61      3.64      0.12 o
   1  46   1     30.19     29.18      0.61 o
   2  46   1      3.32      3.30      0.18 o
   3  46   1     15.37     15.05      0.31 o
   4  46   1      6.71      6.61      0.15 o
   5  46   1     10.09     10.47      0.21 o
  -5  47   1      4.38      4.12      0.13 o
  -4  47   1      4.29      4.31      0.13 o
  -3  47   1     10.99     10.55      0.23 o
  -2  47   1      8.94      9.01      0.19 o
  -1  47   1     11.67     10.54      0.24 o
   0  47   1      3.67      3.77      0.12 o
   1  47   1     13.56     13.17      0.28 o
   2  47   1     11.37     11.59      0.24 o
   3  47   1     11.08     10.66      0.23 o
   4  47   1      3.46      3.55      0.12 o
   5  47   1      4.14      3.96      0.11 o
  -5  48   1      2.51      2.68      0.13 o
  -4  48   1      8.88      8.55      0.19 o
  -3  48   1      7.05      6.84      0.16 o
  -2  48   1     14.57     14.20      0.30 o
  -1  48   1      8.37      7.66      0.18 o
   0  48   1      1.84      2.01      0.19 o
   1  48   1     13.16     12.28      0.27 o
   2  48   1      9.04      8.96      0.20 o
   3  48   1      7.05      6.91      0.16 o
   4  48   1      7.96      8.07      0.17 o
   5  48   1      2.55      2.56      0.11 o
  -5  49   1      4.30      4.45      0.11 o
  -4  49   1      7.45      7.38      0.16 o
  -3  49   1      4.85      4.71      0.12 o
  -2  49   1      4.28      4.38      0.14 o
  -1  49   1     22.87     22.87      0.46 o
   0  49   1      0.55      0.68      0.64 <
   1  49   1     18.62     18.55      0.38 o
   2  49   1      2.98      3.23      0.19 o
   3  49   1      5.50      5.39      0.14 o
   4  49   1      4.82      4.95      0.12 o
   5  49   1      6.22      6.36      0.14 o
  -5  50   1      3.63      3.49      0.11 o
  -4  50   1      1.73      1.54      0.15 o
  -3  50   1     15.97     15.78      0.33 o
  -2  50   1      3.96      3.95      0.14 o
  -1  50   1     13.76     13.75      0.28 o
   0  50   1      2.30      2.10      0.16 o
   1  50   1     21.82     21.75      0.44 o
   2  50   1      6.00      5.84      0.17 o
   3  50   1     15.12     14.68      0.31 o
   4  50   1      1.90      1.87      0.14 o
   5  50   1      2.90      2.75      0.13 o
  -4  51   1      3.67      3.70      0.12 o
  -3  51   1      3.46      3.25      0.13 o
  -2  51   1      6.06      5.86      0.15 o
  -1  51   1     27.05     25.81      0.54 o
   0  51   1      1.45      1.02      0.24 <
   1  51   1     22.16     21.03      0.45 o
   2  51   1      3.94      3.98      0.16 o
   3  51   1      2.55      2.53      0.13 o
   4  51   1      5.74      5.85      0.13 o
  -4  52   1      5.31      5.37      0.12 o
  -3  52   1      5.49      5.32      0.15 o
  -2  52   1      6.63      6.52      0.16 o
  -1  52   1      7.94      7.47      0.17 o
   0  52   1      1.79      1.97      0.20 o
   1  52   1     10.56     10.29      0.22 o
   2  52   1      7.97      7.75      0.19 o
   3  52   1      5.68      5.75      0.13 o
   4  52   1      4.23      4.24      0.11 o
  -4  53   1      0.45      1.04      0.56 <
  -3  53   1      2.97      3.14      0.15 o
  -2  53   1      2.61      2.63      0.16 o
  -1  53   1      4.06      3.80      0.12 o
   0  53   1      0.63      0.60      0.47 <
   1  53   1      5.77      5.50      0.14 o
   2  53   1      2.05      1.82      0.20 o
   3  53   1      2.61      2.71      0.13 o
   4  53   1      1.41      1.68      0.14 o
  -4  54   1      1.58      1.64      0.19 o
  -3  54   1      1.05      0.98      0.24 <
  -2  54   1      1.30      1.29      0.27 <
  -1  54   1      7.40      7.23      0.16 o
   0  54   1      0.71      0.83      0.42 <
   1  54   1      4.92      5.03      0.13 o
   2  54   1      2.02      1.71      0.18 o
   3  54   1      1.18      1.48      0.21 <
   4  54   1      1.05      1.15      0.19 <
  -4  55   1      1.00      1.17      0.30 <
  -3  55   1      3.85      3.73      0.12 o
  -2  55   1      0.89      1.33      0.39 <
  -1  55   1      5.73      5.81      0.13 o
   0  55   1      0.00      0.38      3.87 <
   1  55   1      5.68      5.51      0.14 o
   2  55   1      1.70      1.92      0.18 o
   3  55   1      2.70      2.47      0.12 o
   4  55   1      1.38      1.88      0.29 <
  -3  56   1      1.00      0.69      0.30 <
  -2  56   1      1.18      1.36      0.30 <
  -1  56   1      3.33      3.58      0.14 o
   0  56   1      0.32      0.28      0.79 <
   1  56   1      4.59      4.71      0.13 o
   2  56   1      1.70      2.04      0.18 o
   3  56   1      0.32      0.49      0.63 <
  -3  57   1      3.90      3.46      0.14 o
  -2  57   1      1.64      1.56      0.22 o
  -1  57   1      0.84      1.28      0.42 <
   0  57   1      0.45      0.45      0.56 <
   1  57   1      1.34      1.44      0.23 <
   2  57   1      1.73      1.74      0.18 o
   3  57   1      4.98      4.63      0.12 o
  -3  58   1      1.84      1.67      0.19 o
  -2  58   1      1.58      1.36      0.19 o
  -1  58   1      1.64      1.88      0.22 o
   0  58   1      0.71      0.29      0.35 <
   1  58   1      1.92      2.33      0.16 o
   2  58   1      1.76      1.57      0.17 o
   3  58   1      1.38      1.19      0.18 o
  -2  59   1      2.86      2.97      0.12 o
  -1  59   1      1.61      1.29      0.19 o
   0  59   1      0.63      0.61      0.47 <
   1  59   1      2.39      2.08      0.13 o
   2  59   1      1.84      1.85      0.17 o
  -2  60   1      1.30      1.63      0.19 o
  -1  60   1      1.97      1.83      0.16 o
   0  60   1      0.32      0.20      0.79 <
   1  60   1      1.82      1.55      0.14 o
   2  60   1      1.67      1.89      0.18 o
  -1  61   1      2.00      1.29      0.16 o
   0  61   1      0.77      0.24      0.32 <
   1  61   1      1.00      0.91      0.25 <
  -1  62   1      1.48      1.50      0.20 o
   0  62   1      0.55      0.15      0.46 <
   1  62   1      1.64      1.72      0.19 o
  -8   0   2      6.07      6.55      0.15 o
  -6   0   2     13.88     14.34      0.29 o
  -4   0   2     27.16     27.18      0.57 o
  -2   0   2     32.93     31.36      0.67 o
   0   0   2     42.62     41.99      0.85 o
   2   0   2     48.97     47.33      0.99 o
   4   0   2     36.02     37.30      0.74 o
   6   0   2     12.38      9.92      0.26 o
   8   0   2      7.92      7.98      0.18 o
  -8   1   2      4.34      4.32      0.11 o
  -7   1   2      2.14      1.79      0.24 o
  -6   1   2      9.07      8.46      0.19 o
  -5   1   2      4.71      4.77      0.12 o
  -4   1   2     14.83     13.99      0.33 o
  -3   1   2     35.62     34.55      0.72 o
  -2   1   2     35.82     33.39      0.72 o
  -1   1   2     50.39     48.40      1.01 o
   0   1   2      2.98      2.91      0.10 o
   1   1   2     47.13     46.63      0.94 o
   2   1   2     23.51     22.98      0.48 o
   3   1   2     31.64     32.67      0.64 o
   4   1   2     13.87     13.17      0.30 o
   5   1   2      4.51      4.21      0.11 o
   6   1   2     14.11     13.55      0.29 o
   7   1   2      1.92      2.37      0.16 o
   8   1   2      5.87      5.44      0.14 o
  -8   2   2      4.04      3.83      0.12 o
  -7   2   2      1.84      1.76      0.27 o
  -6   2   2      9.67      9.65      0.20 o
  -5   2   2     21.50     22.00      0.43 o
  -4   2   2     10.82     10.24      0.26 o
  -3   2   2     57.67     56.24      1.16 o
  -2   2   2     21.34     20.72      0.44 o
  -1   2   2     15.64     15.33      0.32 o
   0   2   2     56.98     56.00      1.14 o
   1   2   2     23.07     22.50      0.47 o
   2   2   2     25.13     25.24      0.51 o
   3   2   2     48.61     50.38      0.98 o
   4   2   2     15.11     15.31      0.33 o
   5   2   2     14.46     15.21      0.29 o
   6   2   2      9.24      7.62      0.20 o
   7   2   2      2.39      1.91      0.12 o
   8   2   2      4.17      3.41      0.13 o
  -8   3   2      6.78      6.98      0.15 o
  -7   3   2      1.30      0.59      0.23 <
  -6   3   2     13.44     12.75      0.28 o
  -5   3   2     11.34     10.48      0.23 o
  -4   3   2     33.73     33.09      0.69 o
  -3   3   2     35.40     33.68      0.72 o
  -2   3   2     43.46     41.36      0.87 o
  -1   3   2     14.25     13.91      0.30 o
   0   3   2     77.11     74.55      1.54 o
   1   3   2     13.97     13.67      0.29 o
   2   3   2     33.89     34.17      0.68 o
   3   3   2     48.92     49.05      0.99 o
   4   3   2     37.72     39.07      0.77 o
   5   3   2     16.41     16.08      0.33 o
   6   3   2     20.23     20.41      0.41 o
   7   3   2      2.41      0.95      0.11 o
   8   3   2      5.50      4.69      0.14 o
  -8   4   2      4.73      4.22      0.13 o
  -7   4   2      4.65      4.27      0.13 o
  -6   4   2     21.40     21.87      0.43 o
  -5   4   2      9.24      9.45      0.19 o
  -4   4   2     50.91     50.19      1.03 o
  -3   4   2      9.19      8.11      0.22 o
  -2   4   2     57.01     55.95      1.15 o
  -1   4   2     30.86     29.41      0.62 o
   0   4   2      5.21      5.16      0.12 o
   1   4   2     32.45     31.38      0.65 o
   2   4   2     59.06     58.44      1.18 o
   3   4   2      8.99      7.53      0.20 o
   4   4   2     31.61     33.32      0.64 o
   5   4   2     13.95     15.22      0.28 o
   6   4   2     17.99     17.35      0.36 o
   7   4   2      7.22      6.89      0.15 o
   8   4   2      7.83      6.69      0.17 o
  -8   5   2      9.67     10.18      0.20 o
  -7   5   2      6.97      6.99      0.16 o
  -6   5   2     21.52     21.84      0.44 o
  -5   5   2      6.32      5.75      0.14 o
  -4   5   2     16.95     15.96      0.36 o
  -3   5   2     31.22     31.28      0.63 o
  -2   5   2     44.68     43.68      0.90 o
  -1   5   2     30.05     29.63      0.61 o
   0   5   2     58.20     58.12      1.17 o
   1   5   2     20.45     20.67      0.41 o
   2   5   2     26.75     27.59      0.54 o
   3   5   2     30.01     31.40      0.61 o
   4   5   2     23.74     22.89      0.50 o
   5   5   2      8.22      8.29      0.17 o
   6   5   2     13.66     13.62      0.28 o
   7   5   2      5.58      5.64      0.13 o
   8   5   2      9.09      9.32      0.19 o
  -8   6   2      7.38      7.44      0.16 o
  -7   6   2      5.50      5.28      0.14 o
  -6   6   2     13.47     12.42      0.28 o
  -5   6   2     14.31     15.08      0.29 o
  -4   6   2     15.68     16.25      0.34 o
  -3   6   2     67.85     66.10      1.36 o
  -2   6   2     23.06     22.31      0.47 o
  -1   6   2     19.48     19.06      0.40 o
   0   6   2     48.28     48.56      0.97 o
   1   6   2     24.90     24.85      0.50 o
   2   6   2     32.80     33.27      0.66 o
   3   6   2     56.37     57.59      1.13 o
   4   6   2     10.99     10.96      0.26 o
   5   6   2      9.92     10.40      0.20 o
   6   6   2     19.54     19.84      0.39 o
   7   6   2      5.61      4.87      0.12 o
   8   6   2      8.77      8.35      0.19 o
  -8   7   2      3.67      3.55      0.12 o
  -7   7   2      9.21      8.89      0.19 o
  -6   7   2     14.39     14.12      0.30 o
  -5   7   2      7.18      7.68      0.15 o
  -4   7   2     25.69     26.12      0.53 o
  -3   7   2     20.52     19.36      0.42 o
  -2   7   2     21.25     21.94      0.43 o
  -1   7   2     37.44     36.62      0.76 o
   0   7   2     35.41     32.75      0.71 o
   1   7   2     32.98     32.40      0.67 o
   2   7   2     27.28     28.34      0.55 o
   3   7   2     12.46     12.07      0.27 o
   4   7   2     37.11     39.93      0.76 o
   5   7   2      5.88      6.33      0.13 o
   6   7   2     20.10     20.21      0.41 o
   7   7   2      6.83      5.86      0.15 o
   8   7   2      5.08      2.38      0.13 o
  -8   8   2      4.74      4.80      0.13 o
  -7   8   2      5.34      5.02      0.13 o
  -6   8   2     10.24      9.45      0.21 o
  -5   8   2      1.79      1.66      0.17 o
  -4   8   2     34.02     34.33      0.69 o
  -3   8   2     10.04     10.12      0.23 o
  -2   8   2     13.13     12.44      0.28 o
  -1   8   2     11.99     11.58      0.26 o
   0   8   2      8.99      7.68      0.20 o
   1   8   2     16.88     16.19      0.36 o
   2   8   2     12.31     12.58      0.26 o
   3   8   2     12.89     12.64      0.28 o
   4   8   2     28.97     31.38      0.60 o
   5   8   2      2.07      2.24      0.10 o
   6   8   2      9.83      5.93      0.21 o
   7   8   2      7.91      7.76      0.17 o
   8   8   2      7.16      6.84      0.17 o
  -7   9   2      2.07      2.03      0.13 o
  -6   9   2     22.02     22.80      0.44 o
  -5   9   2      5.41      5.35      0.13 o
  -4   9   2     16.61     17.14      0.35 o
  -3   9   2     18.81     18.33      0.39 o
  -2   9   2     19.19     18.21      0.40 o
  -1   9   2      9.55      9.50      0.23 o
   0   9   2      1.18      0.92      0.30 <
   1   9   2     14.16     13.99      0.29 o
   2   9   2     16.70     16.96      0.35 o
   3   9   2     27.45     27.46      0.56 o
   4   9   2      9.65     10.65      0.21 o
   5   9   2      6.55      6.90      0.14 o
   6   9   2     17.89     19.03      0.36 o
   7   9   2      2.43      1.77      0.11 o
   8   9   2      6.26      5.87      0.16 o
  -7  10   2      1.67      1.43      0.15 o
  -6  10   2     12.14     11.96      0.25 o
  -5  10   2      1.90      1.90      0.14 o
  -4  10   2     17.56     17.64      0.37 o
  -3  10   2     15.44     15.50      0.33 o
  -2  10   2     17.85     18.03      0.37 o
  -1  10   2      5.01      5.31      0.19 o
   0  10   2     25.22     23.37      0.52 o
   1  10   2      4.34      4.31      0.14 o
   2  10   2     20.30     20.02      0.42 o
   3  10   2     15.44     16.03      0.33 o
   4  10   2     20.38     21.83      0.41 o
   5  10   2      2.28      2.80      0.10 o
   6  10   2     10.34     10.37      0.22 o
   7  10   2      2.28      2.20      0.12 o
  -7  11   2      4.84      4.79      0.12 o
  -6  11   2      8.50      8.44      0.18 o
  -5  11   2      2.51      3.04      0.13 o
  -4  11   2     27.30     28.30      0.56 o
  -3  11   2     14.99     15.47      0.35 o
  -2  11   2     17.86     17.97      0.37 o
  -1  11   2     23.42     23.18      0.49 o
   0  11   2     12.36     11.55      0.26 o
   1  11   2     28.08     27.52      0.57 o
   2  11   2     16.81     17.70      0.35 o
   3  11   2     24.41     24.91      0.50 o
   4  11   2     16.31     18.11      0.33 o
   5  11   2      2.05      2.16      0.11 o
   6  11   2      9.17      8.41      0.19 o
   7  11   2      4.37      3.99      0.11 o
  -7  12   2      3.58      3.43      0.11 o
  -6  12   2     18.60     18.94      0.38 o
  -5  12   2      2.66      2.80      0.12 o
  -4  12   2     16.19     16.08      0.34 o
  -3  12   2     18.12     17.54      0.38 o
  -2  12   2     21.62     21.73      0.45 o
  -1  12   2     17.13     16.19      0.37 o
   0  12   2     47.68     46.80      0.96 o
   1  12   2     10.97     10.48      0.23 o
   2  12   2     24.98     24.61      0.51 o
   3  12   2     14.99     15.09      0.33 o
   4  12   2     12.93     13.72      0.26 o
   5  12   2      3.94      4.35      0.09 o
   6  12   2     13.27     13.90      0.27 o
   7  12   2      3.85      3.43      0.11 o
  -7  13   2      1.58      1.01      0.16 o
  -6  13   2      3.85      2.73      0.12 o
  -5  13   2      0.71      0.45      0.35 <
  -4  13   2     18.64     19.20      0.38 o
  -3  13   2     20.39     20.05      0.42 o
  -2  13   2     18.41     18.38      0.38 o
  -1  13   2      8.85      9.31      0.24 o
   0  13   2     19.57     18.33      0.41 o
   1  13   2      5.71      5.82      0.16 o
   2  13   2     13.36     14.04      0.28 o
   3  13   2     12.38     12.54      0.28 o
   4  13   2     17.60     18.25      0.35 o
   5  13   2      1.14      0.30      0.18 o
   6  13   2      5.87      4.32      0.13 o
   7  13   2      1.45      1.27      0.14 o
  -7  14   2      4.46      4.28      0.11 o
  -6  14   2     10.49     11.11      0.22 o
  -5  14   2      4.25      4.60      0.12 o
  -4  14   2      8.72      8.53      0.19 o
  -3  14   2     12.57     11.82      0.28 o
  -2  14   2      9.38      9.69      0.22 o
  -1  14   2      2.10      2.66      0.36 <
   0  14   2     49.46     47.72      0.99 o
   1  14   2      4.02      4.23      0.15 o
   2  14   2     14.04     14.79      0.30 o
   3  14   2      9.25      8.87      0.22 o
   4  14   2     12.79     13.50      0.26 o
   5  14   2      2.63      2.86      0.11 o
   6  14   2     14.44     15.24      0.29 o
   7  14   2      3.00      2.81      0.12 o
  -7  15   2      3.11      3.02      0.11 o
  -6  15   2      3.70      2.82      0.12 o
  -5  15   2      3.07      3.15      0.12 o
  -4  15   2      3.85      4.30      0.11 o
  -3  15   2      5.43      4.93      0.19 o
  -2  15   2     29.69     29.57      0.61 o
  -1  15   2      7.16      7.02      0.19 o
   0  15   2     29.86     30.48      0.60 o
   1  15   2      5.95      5.61      0.16 o
   2  15   2     20.84     21.56      0.43 o
   3  15   2      8.38      7.83      0.22 o
   4  15   2      4.51      4.54      0.11 o
   5  15   2      3.42      3.52      0.10 o
   6  15   2      3.48      1.88      0.13 o
   7  15   2      2.45      2.16      0.11 o
  -7  16   2      1.90      2.14      0.14 o
  -6  16   2     12.95     13.32      0.26 o
  -5  16   2      1.79      1.86      0.12 o
  -4  16   2     15.34     15.78      0.31 o
  -3  16   2      5.60      5.10      0.20 o
  -2  16   2     10.54     11.04      0.24 o
  -1  16   2      7.40      7.42      0.18 o
   0  16   2     36.06     36.06      0.73 o
   1  16   2      4.81      4.89      0.15 o
   2  16   2     17.45     17.50      0.38 o
   3  16   2      4.02      4.01      0.19 o
   4  16   2      9.43      9.79      0.19 o
   5  16   2      1.70      1.61      0.12 o
   6  16   2      9.83     10.38      0.20 o
   7  16   2      3.00      3.31      0.10 o
  -7  17   2      2.14      2.10      0.12 o
  -6  17   2     11.57     11.59      0.24 o
  -5  17   2      1.34      1.38      0.15 o
  -4  17   2     11.26     10.72      0.24 o
  -3  17   2      8.17      8.26      0.22 o
  -2  17   2     10.61     10.27      0.26 o
  -1  17   2      2.05      2.09      0.25 o
   0  17   2     17.34     16.72      0.36 o
   1  17   2      2.12      1.95      0.22 o
   2  17   2      9.40      9.52      0.22 o
   3  17   2      6.67      6.92      0.20 o
   4  17   2     15.05     15.31      0.30 o
   5  17   2      2.07      1.87      0.10 o
   6  17   2     11.55     11.86      0.23 o
   7  17   2      1.61      1.44      0.16 o
  -7  18   2      1.26      1.44      0.20 o
  -6  18   2      2.63      2.07      0.13 o
  -5  18   2      0.71      0.62      0.28 <
  -4  18   2     13.21     12.83      0.27 o
  -3  18   2      5.49      5.09      0.20 o
  -2  18   2     14.72     14.74      0.32 o
  -1  18   2      2.45      2.87      0.23 o
   0  18   2     23.00     23.12      0.47 o
   1  18   2      1.61      1.82      0.28 <
   2  18   2     20.81     20.73      0.43 o
   3  18   2      5.90      6.36      0.22 o
   4  18   2     13.98     13.43      0.28 o
   5  18   2      1.10      0.84      0.18 o
   6  18   2      3.95      2.79      0.11 o
   7  18   2      1.48      1.52      0.17 o
  -7  19   2      2.68      2.89      0.14 o
  -6  19   2     10.98     11.69      0.23 o
  -5  19   2      1.48      1.59      0.17 o
  -4  19   2      7.11      6.92      0.16 o
  -3  19   2     11.89     12.07      0.27 o
  -2  19   2      8.57      8.43      0.23 o
  -1  19   2      5.69      5.71      0.17 o
   0  19   2      2.77      2.16      0.15 o
   1  19   2      5.73      5.61      0.16 o
   2  19   2      6.61      6.16      0.20 o
   3  19   2     11.14     10.64      0.28 o
   4  19   2      5.24      5.08      0.12 o
   5  19   2      1.18      1.21      0.17 o
   6  19   2      8.11      8.77      0.17 o
   7  19   2      2.35      2.39      0.12 o
  -7  20   2      3.94      3.82      0.13 o
  -6  20   2      2.32      2.11      0.14 o
  -5  20   2      2.77      2.70      0.12 o
  -4  20   2     13.62     13.99      0.28 o
  -3  20   2      3.73      3.46      0.21 o
  -2  20   2     11.69     11.14      0.28 o
  -1  20   2     14.27     13.59      0.30 o
   0  20   2      3.29      2.67      0.15 o
   1  20   2     15.54     15.43      0.33 o
   2  20   2     18.57     17.90      0.39 o
   3  20   2      3.70      4.23      0.22 o
   4  20   2      8.55      8.85      0.18 o
   5  20   2      1.84      1.74      0.11 o
   6  20   2      1.67      1.58      0.15 o
   7  20   2      2.55      2.49      0.13 o
  -7  21   2      4.36      4.20      0.13 o
  -6  21   2      2.97      3.10      0.12 o
  -5  21   2      3.67      3.54      0.12 o
  -4  21   2      8.65      8.57      0.18 o
  -3  21   2      7.36      7.19      0.21 o
  -2  21   2     24.25     23.54      0.50 o
  -1  21   2      4.01      3.94      0.17 o
   0  21   2     56.10     54.14      1.13 o
   1  21   2      6.63      6.07      0.17 o
   2  21   2     35.56     34.70      0.73 o
   3  21   2      8.06      8.39      0.22 o
   4  21   2      6.66      6.58      0.14 o
   5  21   2      3.42      3.12      0.10 o
   6  21   2      2.17      2.45      0.12 o
   7  21   2      4.58      4.42      0.12 o
  -7  22   2      2.00      2.40      0.18 o
  -6  22   2      3.78      4.17      0.13 o
  -5  22   2      1.95      1.83      0.13 o
  -4  22   2      9.13      8.81      0.19 o
  -3  22   2      4.27      4.32      0.14 o
  -2  22   2     63.69     60.96      1.28 o
  -1  22   2      0.95      0.74      0.58 <
   0  22   2     86.88     82.31      1.74 o
   1  22   2      1.05      1.16      0.38 <
   2  22   2     39.37     37.85      0.80 o
   3  22   2      6.48      6.96      0.16 o
   4  22   2     10.59     10.40      0.22 o
   5  22   2      1.64      1.57      0.13 o
   6  22   2      4.05      4.22      0.11 o
   7  22   2      1.22      1.49      0.21 <
  -7  23   2      0.95      1.42      0.37 <
  -6  23   2      5.81      6.06      0.14 o
  -5  23   2      0.77      0.50      0.32 <
  -4  23   2     20.03     19.99      0.40 o
  -3  23   2      4.14      3.97      0.12 o
  -2  23   2     37.62     37.06      0.77 o
  -1  23   2      6.24      6.30      0.18 o
   0  23   2     66.18     62.62      1.33 o
   1  23   2      6.02      5.43      0.18 o
   2  23   2     56.61     55.09      1.14 o
   3  23   2      2.59      2.52      0.14 o
   4  23   2     15.05     15.19      0.30 o
   5  23   2      0.45      0.67      0.45 <
   6  23   2      3.66      3.88      0.11 o
   7  23   2      1.97      2.28      0.13 o
  -7  24   2      0.00      0.56      3.87 <
  -6  24   2      2.55      2.58      0.11 o
  -5  24   2      2.72      2.63      0.12 o
  -4  24   2     11.70     11.56      0.24 o
  -3  24   2      8.77      8.66      0.18 o
  -2  24   2     37.21     35.65      0.77 o
  -1  24   2     13.53     13.02      0.29 o
   0  24   2     40.98     38.33      0.83 o
   1  24   2     11.41     11.17      0.26 o
   2  24   2     28.90     28.70      0.60 o
   3  24   2      6.50      6.28      0.14 o
   4  24   2     16.92     17.09      0.34 o
   5  24   2      2.43      2.26      0.11 o
   6  24   2      4.00      4.00      0.12 o
   7  24   2      0.63      0.86      0.40 <
  -7  25   2      1.10      1.71      0.32 <
  -6  25   2      4.21      4.22      0.11 o
  -5  25   2      9.15      9.19      0.19 o
  -4  25   2      3.89      3.46      0.12 o
  -3  25   2     15.15     15.08      0.31 o
  -2  25   2     12.03     11.86      0.29 o
  -1  25   2      8.54      8.87      0.22 o
   0  25   2     36.51     34.74      0.74 o
   1  25   2     12.97     12.89      0.28 o
   2  25   2     19.15     19.01      0.41 o
   3  25   2     15.64     15.64      0.32 o
   4  25   2      3.70      3.22      0.11 o
   5  25   2      5.81      5.93      0.13 o
   6  25   2      4.10      4.17      0.11 o
   7  25   2      1.73      1.81      0.15 o
  -7  26   2      0.00      0.03      3.87 <
  -6  26   2      2.90      2.52      0.12 o
  -5  26   2      9.88      9.83      0.21 o
  -4  26   2      6.15      5.97      0.14 o
  -3  26   2     25.98     25.93      0.52 o
  -2  26   2      5.34      5.69      0.22 o
  -1  26   2     10.27     10.02      0.25 o
   0  26   2     17.45     18.63      0.36 o
   1  26   2      6.04      6.39      0.18 o
   2  26   2      5.07      5.03      0.20 o
   3  26   2     22.04     22.27      0.45 o
   4  26   2      5.92      5.75      0.13 o
   5  26   2      8.57      8.67      0.18 o
   6  26   2      2.12      1.66      0.17 o
   7  26   2      0.63      0.05      0.47 <
  -7  27   2      0.00      0.66      3.87 <
  -6  27   2     12.14     12.11      0.25 o
  -5  27   2      3.61      3.33      0.12 o
  -4  27   2      6.10      5.73      0.14 o
  -3  27   2     12.54     12.39      0.26 o
  -2  27   2     14.62     13.89      0.33 o
  -1  27   2     10.78     11.14      0.26 o
   0  27   2     11.22     10.65      0.25 o
   1  27   2      8.85      9.05      0.23 o
   2  27   2      9.66      9.42      0.24 o
   3  27   2      9.60      9.43      0.20 o
   4  27   2      8.71      8.59      0.18 o
   5  27   2      5.75      5.31      0.13 o
   6  27   2     12.53     12.88      0.26 o
   7  27   2      0.55      0.57      0.46 <
  -7  28   2      0.00      0.12      3.54 <
  -6  28   2      8.68      8.57      0.18 o
  -5  28   2      4.59      4.51      0.13 o
  -4  28   2     21.79     22.06      0.44 o
  -3  28   2      7.54      7.50      0.16 o
  -2  28   2     12.88     12.55      0.27 o
  -1  28   2     10.17     10.20      0.25 o
   0  28   2      1.95      1.66      0.28 o
   1  28   2     12.93     12.57      0.29 o
   2  28   2     12.80     12.18      0.27 o
   3  28   2      6.24      5.92      0.14 o
   4  28   2     18.69     18.92      0.38 o
   5  28   2      6.60      6.53      0.15 o
   6  28   2      5.50      5.41      0.13 o
   7  28   2      0.00      0.08      3.54 <
  -7  29   2      2.07      2.47      0.17 o
  -6  29   2      9.21      9.49      0.19 o
  -5  29   2      1.73      1.52      0.18 o
  -4  29   2      4.69      4.11      0.11 o
  -3  29   2      8.97      8.92      0.19 o
  -2  29   2      2.51      2.57      0.11 o
  -1  29   2      6.42      6.68      0.21 o
   0  29   2      0.89      0.84      0.62 <
   1  29   2      8.30      9.04      0.22 o
   2  29   2      2.49      2.29      0.15 o
   3  29   2     13.67     13.64      0.28 o
   4  29   2      6.15      6.12      0.14 o
   5  29   2      2.49      2.44      0.13 o
   6  29   2      7.13      7.42      0.15 o
   7  29   2      1.30      2.23      0.61 <
  -7  30   2      0.77      0.51      0.39 <
  -6  30   2      8.11      8.38      0.17 o
  -5  30   2      3.45      3.44      0.12 o
  -4  30   2      5.30      5.13      0.12 o
  -3  30   2      8.22      8.10      0.17 o
  -2  30   2      5.60      5.62      0.12 o
  -1  30   2      3.58      3.79      0.25 o
   0  30   2      4.67      4.92      0.19 o
   1  30   2      5.06      4.77      0.20 o
   2  30   2      4.60      4.27      0.13 o
   3  30   2      6.02      6.08      0.15 o
   4  30   2      8.11      7.89      0.17 o
   5  30   2      2.90      2.85      0.12 o
   6  30   2     11.20     11.52      0.23 o
   7  30   2      1.00      0.32      0.65 <
  -6  31   2      2.39      1.06      0.13 o
  -5  31   2      1.05      0.83      0.24 <
  -4  31   2     10.51     10.56      0.22 o
  -3  31   2     11.05     10.88      0.23 o
  -2  31   2      7.94      7.62      0.16 o
  -1  31   2      7.77      8.28      0.17 o
   0  31   2      7.80      7.82      0.22 o
   1  31   2      8.06      8.81      0.18 o
   2  31   2      8.25      8.36      0.18 o
   3  31   2      8.56      8.59      0.18 o
   4  31   2     12.32     12.35      0.25 o
   5  31   2      1.41      1.34      0.18 o
   6  31   2      2.57      0.67      0.16 o
  -6  32   2     10.07     10.28      0.21 o
  -5  32   2      4.80      4.75      0.13 o
  -4  32   2      7.43      7.05      0.16 o
  -3  32   2      5.39      5.10      0.13 o
  -2  32   2      7.73      7.88      0.16 o
  -1  32   2      7.91      7.52      0.18 o
   0  32   2     11.88     12.26      0.25 o
   1  32   2      9.89      9.76      0.21 o
   2  32   2      9.27      9.68      0.20 o
   3  32   2      7.82      7.60      0.17 o
   4  32   2     11.54     11.30      0.24 o
   5  32   2      2.79      2.95      0.11 o
   6  32   2     10.45     10.55      0.22 o
  -6  33   2      2.79      1.35      0.12 o
  -5  33   2      2.93      2.67      0.12 o
  -4  33   2     13.40     13.30      0.27 o
  -3  33   2      9.82      9.60      0.20 o
  -2  33   2      4.40      4.49      0.10 o
  -1  33   2      5.49      5.41      0.12 o
   0  33   2      6.40      6.65      0.15 o
   1  33   2      8.66      8.38      0.18 o
   2  33   2      5.33      5.19      0.14 o
   3  33   2     13.95     14.00      0.28 o
   4  33   2      8.38      8.47      0.18 o
   5  33   2      2.30      2.06      0.14 o
   6  33   2      2.72      1.83      0.14 o
  -6  34   2     12.61     12.42      0.26 o
  -5  34   2      4.89      4.84      0.12 o
  -4  34   2      8.41      8.13      0.18 o
  -3  34   2     11.44     11.44      0.23 o
  -2  34   2      6.40      6.64      0.14 o
  -1  34   2      3.71      3.71      0.11 o
   0  34   2      9.60     10.14      0.20 o
   1  34   2      3.61      3.78      0.13 o
   2  34   2      6.45      6.65      0.14 o
   3  34   2     12.71     12.97      0.26 o
   4  34   2      6.34      6.16      0.14 o
   5  34   2      4.71      4.84      0.12 o
   6  34   2      7.38      7.75      0.16 o
  -6  35   2      9.34      9.23      0.19 o
  -5  35   2      3.15      2.63      0.11 o
  -4  35   2     13.04     12.25      0.27 o
  -3  35   2      3.90      3.47      0.11 o
  -2  35   2      9.78      9.80      0.20 o
  -1  35   2      1.14      1.10      0.18 o
   0  35   2      9.25      8.75      0.19 o
   1  35   2      1.73      1.45      0.21 o
   2  35   2      9.19      9.51      0.19 o
   3  35   2      4.90      4.46      0.13 o
   4  35   2      8.93      8.41      0.19 o
   5  35   2      4.05      3.90      0.11 o
   6  35   2      7.91      8.11      0.17 o
  -6  36   2      6.57      6.15      0.15 o
  -5  36   2      4.10      3.96      0.11 o
  -4  36   2     20.40     20.29      0.41 o
  -3  36   2      7.58      6.98      0.16 o
  -2  36   2      6.69      6.68      0.14 o
  -1  36   2      1.41      1.44      0.18 o
   0  36   2      0.63      0.31      0.32 <
   1  36   2      1.55      1.39      0.20 o
   2  36   2      4.97      5.09      0.13 o
   3  36   2      5.10      4.87      0.13 o
   4  36   2     19.40     19.37      0.39 o
   5  36   2      3.00      2.90      0.12 o
   6  36   2      6.52      5.94      0.14 o
  -6  37   2     12.05     12.36      0.25 o
  -5  37   2      4.09      4.13      0.11 o
  -4  37   2      7.14      6.84      0.15 o
  -3  37   2      9.69      9.80      0.20 o
  -2  37   2     10.06     10.32      0.21 o
  -1  37   2      2.61      2.33      0.13 o
   0  37   2      3.74      3.30      0.11 o
   1  37   2      2.21      2.03      0.14 o
   2  37   2      6.23      6.40      0.14 o
   3  37   2      6.57      6.96      0.15 o
   4  37   2     10.99     11.01      0.23 o
   5  37   2      2.51      2.79      0.15 o
   6  37   2     12.07     12.45      0.25 o
  -6  38   2      6.32      6.50      0.14 o
  -5  38   2      1.82      1.73      0.14 o
  -4  38   2      6.38      6.59      0.14 o
  -3  38   2      8.58      8.26      0.18 o
  -2  38   2      7.53      7.54      0.16 o
  -1  38   2      6.26      6.55      0.14 o
   0  38   2      8.25      8.12      0.17 o
   1  38   2      5.47      5.56      0.13 o
   2  38   2     11.96     11.73      0.25 o
   3  38   2      5.10      5.13      0.13 o
   4  38   2      5.74      5.65      0.14 o
   5  38   2      1.64      1.37      0.19 o
   6  38   2      9.67     10.34      0.20 o
  -6  39   2      8.67      8.94      0.18 o
  -5  39   2      0.84      1.13      0.30 <
  -4  39   2      7.86      8.09      0.17 o
  -3  39   2      4.42      4.38      0.11 o
  -2  39   2      2.12      1.80      0.13 o
  -1  39   2      3.11      3.34      0.11 o
   0  39   2      2.21      2.76      0.14 o
   1  39   2      5.22      5.35      0.13 o
   2  39   2      1.38      1.12      0.26 <
   3  39   2      5.04      5.35      0.13 o
   4  39   2     12.40     12.99      0.26 o
   5  39   2      1.05      0.73      0.24 <
   6  39   2      7.71      8.46      0.17 o
  -6  40   2      9.66     10.04      0.20 o
  -5  40   2      0.89      1.11      0.22 <
  -4  40   2     12.60     13.13      0.26 o
  -3  40   2      7.52      7.72      0.16 o
  -2  40   2      6.84      6.65      0.15 o
  -1  40   2      4.55      4.65      0.12 o
   0  40   2     14.36     13.74      0.29 o
   1  40   2      3.49      3.61      0.13 o
   2  40   2     11.01     10.55      0.23 o
   3  40   2      4.65      4.80      0.13 o
   4  40   2      7.71      8.28      0.18 o
   5  40   2      0.95      1.06      0.32 <
   6  40   2      9.41     10.31      0.21 o
  -5  41   2      0.71      0.82      0.28 <
  -4  41   2      8.12      8.00      0.17 o
  -3  41   2      4.47      4.41      0.11 o
  -2  41   2      4.31      4.16      0.11 o
  -1  41   2      5.55      5.90      0.13 o
   0  41   2     16.54     16.02      0.33 o
   1  41   2      7.26      7.53      0.16 o
   2  41   2      6.90      6.56      0.15 o
   3  41   2      5.06      5.22      0.14 o
   4  41   2     11.34     11.26      0.24 o
   5  41   2      0.89      0.94      0.28 <
  -5  42   2      2.57      2.61      0.11 o
  -4  42   2     14.54     14.50      0.29 o
  -3  42   2      6.75      6.79      0.14 o
  -2  42   2     10.02     10.43      0.21 o
  -1  42   2      3.59      3.68      0.12 o
   0  42   2     11.79     11.20      0.24 o
   1  42   2      5.59      5.47      0.13 o
   2  42   2     16.24     16.78      0.33 o
   3  42   2     10.07     10.00      0.21 o
   4  42   2     12.45     12.78      0.26 o
   5  42   2      1.70      1.84      0.21 o
  -5  43   2      2.98      3.12      0.12 o
  -4  43   2      6.03      6.03      0.13 o
  -3  43   2      5.42      5.26      0.12 o
  -2  43   2     11.17     11.00      0.23 o
  -1  43   2      2.59      2.48      0.13 o
   0  43   2     23.32     23.70      0.47 o
   1  43   2      1.76      1.93      0.17 o
   2  43   2     12.10     12.11      0.25 o
   3  43   2      7.12      6.99      0.17 o
   4  43   2      9.48      9.63      0.20 o
   5  43   2      4.68      4.99      0.13 o
  -5  44   2      1.97      2.01      0.13 o
  -4  44   2      1.90      1.62      0.14 o
  -3  44   2      3.87      3.67      0.10 o
  -2  44   2     12.64     12.42      0.26 o
  -1  44   2      1.64      1.51      0.19 o
   0  44   2     21.56     21.72      0.43 o
   1  44   2      2.00      1.77      0.18 o
   2  44   2      9.23      9.04      0.20 o
   3  44   2      2.70      2.57      0.14 o
   4  44   2      1.58      1.05      0.25 o
   5  44   2      1.73      1.83      0.18 o
  -5  45   2      4.01      4.01      0.11 o
  -4  45   2      5.63      5.93      0.13 o
  -3  45   2      6.16      5.73      0.14 o
  -2  45   2     13.11     13.39      0.27 o
  -1  45   2      3.07      2.90      0.12 o
   0  45   2     13.46     13.53      0.27 o
   1  45   2      2.66      2.64      0.14 o
   2  45   2      7.91      8.77      0.18 o
   3  45   2      6.75      6.47      0.16 o
   4  45   2      6.52      6.82      0.16 o
   5  45   2      2.35      2.61      0.14 o
  -5  46   2      1.45      1.57      0.17 o
  -4  46   2      3.61      3.50      0.11 o
  -3  46   2      6.49      6.51      0.14 o
  -2  46   2      7.60      6.87      0.16 o
  -1  46   2      6.51      6.23      0.14 o
   0  46   2      1.30      0.80      0.23 <
   1  46   2      3.92      3.87      0.12 o
   2  46   2      8.71      8.50      0.19 o
   3  46   2      5.34      5.50      0.14 o
   4  46   2      3.38      3.15      0.15 o
   5  46   2      2.45      2.51      0.15 o
  -5  47   2      0.63      0.73      0.47 <
  -4  47   2      1.48      1.93      0.17 o
  -3  47   2      5.17      5.06      0.12 o
  -2  47   2      3.30      3.04      0.12 o
  -1  47   2      3.24      3.15      0.13 o
   0  47   2      1.38      0.05      0.22 o
   1  47   2      3.29      3.19      0.13 o
   2  47   2      5.60      4.84      0.14 o
   3  47   2      4.66      4.85      0.13 o
   4  47   2      1.18      1.20      0.30 <
   5  47   2      1.45      0.92      0.31 <
  -4  48   2      1.30      1.02      0.19 o
  -3  48   2      6.61      6.29      0.14 o
  -2  48   2      9.12      9.60      0.19 o
  -1  48   2      1.87      1.97      0.16 o
   0  48   2      8.96      8.10      0.19 o
   1  48   2      3.33      3.16      0.12 o
   2  48   2     11.88     11.88      0.25 o
   3  48   2      4.57      4.49      0.13 o
   4  48   2      1.05      1.19      0.33 <
  -4  49   2      3.56      3.70      0.11 o
  -3  49   2      8.71      8.42      0.18 o
  -2  49   2     14.56     14.72      0.30 o
  -1  49   2      4.11      4.19      0.12 o
   0  49   2     25.64     25.85      0.52 o
   1  49   2      2.68      2.71      0.14 o
   2  49   2      9.33      9.70      0.20 o
   3  49   2      8.07      7.97      0.18 o
   4  49   2      4.82      5.08      0.12 o
  -4  50   2      7.91      7.66      0.17 o
  -3  50   2      5.53      5.33      0.13 o
  -2  50   2      8.93      8.93      0.19 o
  -1  50   2      4.01      4.04      0.13 o
   0  50   2     10.12     11.04      0.21 o
   1  50   2      6.12      6.08      0.14 o
   2  50   2     11.42     11.78      0.24 o
   3  50   2      6.36      6.07      0.15 o
   4  50   2      5.26      5.28      0.15 o
  -4  51   2      2.98      3.04      0.12 o
  -3  51   2      5.20      5.04      0.12 o
  -2  51   2      9.85     10.01      0.21 o
  -1  51   2      5.04      4.88      0.14 o
   0  51   2      5.04      5.06      0.12 o
   1  51   2      3.32      3.42      0.12 o
   2  51   2      9.15      9.45      0.19 o
   3  51   2      6.83      6.69      0.15 o
   4  51   2      4.82      4.85      0.13 o
  -4  52   2      4.10      3.31      0.17 o
  -3  52   2      6.78      6.43      0.15 o
  -2  52   2      6.80      6.85      0.16 o
  -1  52   2      2.65      2.45      0.14 o
   0  52   2     12.95     12.64      0.27 o
   1  52   2      2.47      2.24      0.11 o
   2  52   2     10.09     10.14      0.21 o
   3  52   2      4.72      4.69      0.12 o
   4  52   2      2.35      2.06      0.22 o
  -3  53   2      0.63      0.29      0.47 <
  -2  53   2      6.26      6.07      0.16 o
  -1  53   2      3.21      3.26      0.15 o
   0  53   2     16.66     15.51      0.34 o
   1  53   2      3.07      3.10      0.13 o
   2  53   2      4.46      4.46      0.13 o
   3  53   2      0.84      0.23      0.30 <
  -3  54   2      5.69      5.93      0.14 o
  -2  54   2      5.52      5.64      0.15 o
  -1  54   2      2.41      2.61      0.15 o
   0  54   2      2.85      1.94      0.17 o
   1  54   2      2.77      3.08      0.12 o
   2  54   2      5.05      4.93      0.13 o
   3  54   2      6.31      6.56      0.15 o
  -3  55   2      1.05      0.47      0.19 <
  -2  55   2      1.05      1.07      0.33 <
  -1  55   2      2.51      2.48      0.17 o
   0  55   2      1.05      1.06      0.29 <
   1  55   2      2.81      2.62      0.12 o
   2  55   2      1.05      1.30      0.29 <
   3  55   2      0.89      0.39      0.34 <
  -3  56   2      4.25      3.97      0.17 o
  -2  56   2      1.67      1.52      0.18 o
  -1  56   2      2.90      2.38      0.15 o
   0  56   2      2.76      2.20      0.14 o
   1  56   2      1.70      1.48      0.15 o
   2  56   2      1.38      0.96      0.22 o
   3  56   2      4.99      4.25      0.16 o
  -2  57   2      4.56      4.32      0.13 o
  -1  57   2      1.82      1.41      0.20 o
   0  57   2      1.10      1.22      0.23 <
   1  57   2      2.95      2.26      0.12 o
   2  57   2      4.25      4.09      0.12 o
  -2  58   2      2.32      2.54      0.16 o
  -1  58   2      3.18      2.68      0.14 o
   0  58   2      4.39      4.44      0.11 o
   1  58   2      2.14      2.05      0.12 o
   2  58   2      1.73      1.80      0.15 o
  -1  59   2      1.34      1.40      0.26 <
   0  59   2      1.41      1.20      0.14 o
   1  59   2      1.34      1.39      0.19 o
  -1  60   2      2.14      1.85      0.17 o
   0  60   2      2.66      2.45      0.12 o
   1  60   2      2.35      1.87      0.18 o
  -7   0   3      9.18      9.15      0.20 o
  -5   0   3     20.10     19.85      0.41 o
  -3   0   3     42.04     39.65      0.87 o
  -1   0   3     79.92     75.92      1.61 o
   1   0   3     53.24     51.38      1.08 o
   3   0   3     31.89     32.05      0.67 o
   5   0   3     24.24     24.62      0.49 o
   7   0   3     14.64     14.75      0.30 o
  -7   1   3      5.49      5.05      0.13 o
  -6   1   3      2.92      3.12      0.12 o
  -5   1   3     12.13     11.13      0.25 o
  -4   1   3      7.20      6.93      0.15 o
  -3   1   3     31.16     29.26      0.65 o
  -2   1   3      3.54      3.09      0.26 o
  -1   1   3     50.03     46.91      1.01 o
   0   1   3      0.00      0.40      5.24 <
   1   1   3     73.10     70.27      1.47 o
   2   1   3      2.95      2.41      0.21 o
   3   1   3     31.12     30.43      0.64 o
   4   1   3      5.45      5.50      0.12 o
   5   1   3     12.08     11.01      0.25 o
   6   1   3      1.79      2.01      0.14 o
   7   1   3      5.12      3.56      0.13 o
  -7   2   3      6.57      6.39      0.15 o
  -6   2   3      3.05      2.95      0.12 o
  -5   2   3     16.20     15.78      0.33 o
  -4   2   3      1.61      1.47      0.19 o
  -3   2   3     11.41     10.13      0.30 o
  -2   2   3      4.97      4.74      0.22 o
  -1   2   3     58.76     57.38      1.18 o
   0   2   3      1.10      1.33      0.46 <
   1   2   3     36.75     35.95      0.75 o
   2   2   3      4.40      4.16      0.17 o
   3   2   3     11.78     11.22      0.29 o
   4   2   3      1.92      2.18      0.11 o
   5   2   3     19.97     20.86      0.40 o
   6   2   3      3.15      3.17      0.10 o
   7   2   3     10.08     10.28      0.21 o
  -7   3   3      8.09      7.76      0.17 o
  -6   3   3      1.73      1.50      0.15 o
  -5   3   3     24.52     24.66      0.49 o
  -4   3   3      4.81      4.61      0.12 o
  -3   3   3     21.93     20.74      0.47 o
  -2   3   3      5.38      5.33      0.21 o
  -1   3   3     38.33     37.95      0.78 o
   0   3   3      2.47      2.37      0.25 o
   1   3   3     38.21     38.66      0.77 o
   2   3   3      4.88      4.77      0.20 o
   3   3   3     24.66     24.98      0.52 o
   4   3   3      5.08      5.22      0.11 o
   5   3   3     22.19     22.99      0.45 o
   6   3   3      0.45      1.13      0.78 <
   7   3   3      7.99      5.67      0.18 o
  -7   4   3     11.81     11.98      0.24 o
  -6   4   3      0.63      0.17      0.47 <
  -5   4   3     17.35     17.28      0.35 o
  -4   4   3      3.74      4.04      0.11 o
  -3   4   3     10.72      9.95      0.28 o
  -2   4   3      4.51      4.17      0.22 o
  -1   4   3     31.61     30.02      0.65 o
   0   4   3      1.14      1.01      0.40 <
   1   4   3     28.22     27.29      0.58 o
   2   4   3      6.28      6.05      0.19 o
   3   4   3      8.63      8.45      0.25 o
   4   4   3      2.53      2.64      0.11 o
   5   4   3     14.13     13.95      0.29 o
   6   4   3      0.63      0.11      0.40 <
   7   4   3      9.30      9.08      0.19 o
  -7   5   3      9.26      9.56      0.20 o
  -6   5   3      2.49      2.36      0.13 o
  -5   5   3      4.27      2.77      0.12 o
  -4   5   3      3.26      3.41      0.11 o
  -3   5   3     11.77     10.97      0.30 o
  -2   5   3      6.24      5.53      0.22 o
  -1   5   3     41.76     40.27      0.85 o
   0   5   3      0.77      0.46      0.71 <
   1   5   3     45.34     43.77      0.92 o
   2   5   3      5.08      5.38      0.18 o
   3   5   3      9.58      8.95      0.26 o
   4   5   3      2.65      2.89      0.11 o
   5   5   3      6.79      4.24      0.15 o
   6   5   3      2.05      1.77      0.13 o
   7   5   3      6.88      7.20      0.15 o
  -7   6   3      3.19      1.64      0.11 o
  -6   6   3      4.56      4.12      0.11 o
  -5   6   3      9.07      9.65      0.19 o
  -4   6   3      2.24      2.23      0.12 o
  -3   6   3      7.12      7.11      0.17 o
  -2   6   3      3.22      3.02      0.26 o
  -1   6   3     19.99     19.52      0.43 o
   0   6   3      1.18      1.41      0.34 <
   1   6   3     28.82     28.30      0.59 o
   2   6   3      1.79      1.92      0.25 o
   3   6   3     10.27     10.64      0.27 o
   4   6   3      2.92      3.11      0.09 o
   5   6   3      7.94      6.98      0.17 o
   6   6   3      4.35      4.00      0.12 o
   7   6   3      2.98      1.90      0.12 o
  -7   7   3      6.30      6.41      0.14 o
  -6   7   3      0.00      0.77      3.16 <
  -5   7   3     13.88     14.35      0.28 o
  -4   7   3      1.34      1.72      0.19 o
  -3   7   3     14.71     15.20      0.31 o
  -2   7   3      4.23      4.30      0.23 o
  -1   7   3     17.49     17.14      0.38 o
   0   7   3      0.63      0.66      0.63 <
   1   7   3     28.18     26.64      0.58 o
   2   7   3      6.50      6.34      0.18 o
   3   7   3     10.08     11.15      0.23 o
   4   7   3      1.00      1.10      0.15 o
   5   7   3     13.47     14.24      0.27 o
   6   7   3      1.10      0.73      0.27 <
   7   7   3      3.96      4.04      0.12 o
  -7   8   3      7.46      7.50      0.16 o
  -6   8   3      0.84      1.05      0.30 <
  -5   8   3      4.27      4.16      0.12 o
  -4   8   3      1.73      2.18      0.15 o
  -3   8   3     13.35     13.55      0.28 o
  -2   8   3      8.04      7.70      0.24 o
  -1   8   3     29.79     29.74      0.61 o
   0   8   3      1.48      1.08      0.34 <
   1   8   3     23.26     24.04      0.48 o
   2   8   3      5.00      4.92      0.16 o
   3   8   3     14.89     15.17      0.31 o
   4   8   3      1.82      2.08      0.12 o
   5   8   3      4.45      2.68      0.13 o
   6   8   3      1.00      1.03      0.30 <
   7   8   3     11.14     11.81      0.23 o
  -7   9   3      9.14      9.42      0.19 o
  -6   9   3      1.05      0.62      0.24 <
  -5   9   3     13.64     13.68      0.28 o
  -4   9   3      0.84      1.11      0.24 <
  -3   9   3     13.07     12.42      0.27 o
  -2   9   3      2.19      2.40      0.32 o
  -1   9   3      2.47      2.30      0.29 o
   0   9   3      1.55      1.54      0.36 <
   1   9   3      3.32      2.70      0.21 o
   2   9   3      1.67      1.86      0.27 o
   3   9   3      7.82      7.76      0.18 o
   4   9   3      0.84      0.88      0.24 <
   5   9   3     19.66     20.70      0.40 o
   6   9   3      1.61      0.74      0.19 o
   7   9   3     10.90     11.52      0.23 o
  -7  10   3      3.02      2.12      0.12 o
  -6  10   3      1.48      2.13      0.17 o
  -5  10   3     19.90     19.83      0.40 o
  -4  10   3      0.89      1.22      0.22 <
  -3  10   3     11.16     11.96      0.23 o
  -2  10   3      2.12      2.11      0.38 <
  -1  10   3     28.34     26.46      0.59 o
   0  10   3      1.00      0.92      0.45 <
   1  10   3     19.13     18.27      0.41 o
   2  10   3      3.62      3.06      0.17 o
   3  10   3     12.74     13.66      0.26 o
   4  10   3      0.95      0.79      0.21 <
   5  10   3     20.16     20.60      0.41 o
   6  10   3      1.64      1.73      0.19 o
   7  10   3      2.83      1.33      0.12 o
  -7  11   3      9.01      9.04      0.19 o
  -6  11   3      2.37      2.09      0.14 o
  -5  11   3     24.67     25.36      0.50 o
  -4  11   3      2.68      2.64      0.11 o
  -3  11   3     10.09     10.22      0.21 o
  -2  11   3      2.90      3.05      0.30 o
  -1  11   3     19.90     17.99      0.43 o
   0  11   3      1.00      1.47      0.45 <
   1  11   3     23.47     21.85      0.49 o
   2  11   3      4.29      4.43      0.16 o
   3  11   3      5.94      6.37      0.13 o
   4  11   3      3.44      3.67      0.09 o
   5  11   3     15.16     16.02      0.31 o
   6  11   3      2.92      2.75      0.12 o
   7  11   3      6.41      6.92      0.14 o
  -7  12   3     10.39     11.04      0.22 o
  -6  12   3      1.92      1.89      0.14 o
  -5  12   3     13.77     13.74      0.28 o
  -4  12   3      4.99      5.44      0.12 o
  -3  12   3      2.93      3.14      0.10 o
  -2  12   3     10.32      9.88      0.27 o
  -1  12   3      4.88      4.60      0.22 o
   0  12   3      1.55      1.13      0.29 <
   1  12   3      4.81      4.24      0.17 o
   2  12   3      7.13      7.47      0.19 o
   3  12   3      2.17      2.02      0.15 o
   4  12   3      6.43      6.77      0.14 o
   5  12   3      9.26      9.69      0.19 o
   6  12   3      1.41      1.27      0.18 o
   7  12   3      7.75      6.87      0.17 o
  -7  13   3      8.81      8.68      0.18 o
  -6  13   3      2.55      2.59      0.11 o
  -5  13   3      3.86      3.09      0.11 o
  -4  13   3      6.68      6.97      0.15 o
  -3  13   3      6.79      7.21      0.15 o
  -2  13   3      8.38      8.39      0.25 o
  -1  13   3     12.08     12.09      0.29 o
   0  13   3      0.00      0.39      4.74 <
   1  13   3     13.30     13.66      0.29 o
   2  13   3     11.80     12.51      0.27 o
   3  13   3      9.31      9.54      0.19 o
   4  13   3      7.06      7.35      0.15 o
   5  13   3      4.84      4.19      0.11 o
   6  13   3      1.52      1.61      0.17 o
   7  13   3      7.54      7.85      0.16 o
  -7  14   3      5.16      5.08      0.13 o
  -6  14   3      1.97      1.65      0.13 o
  -5  14   3     15.26     15.80      0.31 o
  -4  14   3      4.62      5.00      0.11 o
  -3  14   3      4.58      3.55      0.11 o
  -2  14   3      5.90      6.31      0.24 o
  -1  14   3      2.17      1.71      0.26 o
   0  14   3      1.73      1.44      0.26 o
   1  14   3      2.59      2.73      0.22 o
   2  14   3      7.64      8.13      0.23 o
   3  14   3      3.73      3.49      0.09 o
   4  14   3      3.33      3.40      0.10 o
   5  14   3     18.35     19.05      0.37 o
   6  14   3      1.41      1.18      0.18 o
   7  14   3      6.07      5.74      0.15 o
  -7  15   3      6.55      6.61      0.15 o
  -6  15   3      0.71      1.01      0.35 <
  -5  15   3     12.49     12.12      0.25 o
  -4  15   3      5.25      5.55      0.12 o
  -3  15   3     20.37     21.40      0.41 o
  -2  15   3     13.97     14.38      0.33 o
  -1  15   3     14.56     13.55      0.33 o
   0  15   3      1.05      1.16      0.38 <
   1  15   3     14.23     12.99      0.32 o
   2  15   3      8.63      9.11      0.23 o
   3  15   3     17.16     18.41      0.34 o
   4  15   3      5.83      6.28      0.13 o
   5  15   3     12.81     12.58      0.26 o
   6  15   3      0.55      0.65      0.46 <
   7  15   3      8.53      6.99      0.19 o
  -7  16   3     12.49     12.39      0.25 o
  -6  16   3      0.89      1.43      0.22 <
  -5  16   3     23.61     24.67      0.47 o
  -4  16   3      7.53      8.04      0.16 o
  -3  16   3      4.87      4.40      0.11 o
  -2  16   3      6.21      6.51      0.22 o
  -1  16   3      4.36      4.71      0.23 o
   0  16   3      1.67      1.30      0.27 o
   1  16   3      2.59      2.93      0.24 o
   2  16   3      8.47      8.73      0.22 o
   3  16   3      6.16      5.39      0.13 o
   4  16   3      5.03      5.30      0.12 o
   5  16   3     21.39     22.28      0.43 o
   6  16   3      0.84      0.99      0.30 <
   7  16   3     14.09     14.63      0.29 o
  -7  17   3     10.00     10.25      0.21 o
  -6  17   3      1.48      1.57      0.17 o
  -5  17   3     14.94     14.08      0.30 o
  -4  17   3      5.92      6.12      0.13 o
  -3  17   3     26.71     27.29      0.54 o
  -2  17   3     11.92     11.97      0.30 o
  -1  17   3     15.25     14.93      0.33 o
   0  17   3      1.58      0.80      0.32 <
   1  17   3     22.17     21.61      0.46 o
   2  17   3     10.67     11.37      0.26 o
   3  17   3     30.68     31.56      0.61 o
   4  17   3      8.67      9.18      0.18 o
   5  17   3     22.32     22.46      0.45 o
   6  17   3      1.79      1.88      0.14 o
   7  17   3      7.94      6.36      0.17 o
  -7  18   3      8.59      7.29      0.19 o
  -6  18   3      0.55      0.81      0.46 <
  -5  18   3     25.25     25.84      0.51 o
  -4  18   3      7.93      8.32      0.17 o
  -3  18   3     18.07     18.82      0.36 o
  -2  18   3     10.62     10.24      0.23 o
  -1  18   3     20.23     20.18      0.42 o
   0  18   3      0.00      0.58      5.48 <
   1  18   3     24.62     24.29      0.52 o
   2  18   3     15.04     15.60      0.33 o
   3  18   3     17.07     17.75      0.34 o
   4  18   3      5.11      5.17      0.12 o
   5  18   3     16.75     17.63      0.34 o
   6  18   3      1.18      0.96      0.25 <
   7  18   3     11.22     11.30      0.23 o
  -7  19   3     16.54     16.48      0.34 o
  -6  19   3      1.73      1.71      0.15 o
  -5  19   3     17.56     16.73      0.35 o
  -4  19   3     13.55     13.62      0.27 o
  -3  19   3     19.81     19.90      0.40 o
  -2  19   3     21.04     21.26      0.43 o
  -1  19   3     34.38     35.03      0.70 o
   0  19   3      0.00      0.11      5.48 <
   1  19   3     27.55     29.22      0.57 o
   2  19   3     13.82     14.72      0.30 o
   3  19   3     13.73     13.92      0.28 o
   4  19   3     14.82     15.55      0.30 o
   5  19   3     17.72     17.33      0.36 o
   6  19   3      2.61      2.44      0.16 o
   7  19   3     10.02     10.67      0.21 o
  -7  20   3      4.09      3.35      0.13 o
  -6  20   3      4.17      4.15      0.12 o
  -5  20   3     18.90     19.40      0.38 o
  -4  20   3     13.32     13.35      0.27 o
  -3  20   3     19.42     19.60      0.39 o
  -2  20   3      7.55      7.33      0.18 o
  -1  20   3      6.41      6.29      0.19 o
   0  20   3      1.34      1.00      0.34 <
   1  20   3      4.72      5.28      0.24 o
   2  20   3     11.64     11.50      0.24 o
   3  20   3     17.77     18.30      0.36 o
   4  20   3      8.25      8.53      0.17 o
   5  20   3     12.13     12.64      0.25 o
   6  20   3      2.49      2.61      0.15 o
   7  20   3      3.33      3.03      0.14 o
  -7  21   3      1.76      0.53      0.17 o
  -6  21   3      4.94      4.63      0.12 o
  -5  21   3      5.66      5.09      0.13 o
  -4  21   3      4.34      3.94      0.11 o
  -3  21   3      6.82      6.27      0.15 o
  -2  21   3      9.91      9.84      0.21 o
  -1  21   3     19.17     18.82      0.40 o
   0  21   3      2.63      2.48      0.23 o
   1  21   3     17.07     16.92      0.37 o
   2  21   3      7.95      8.19      0.17 o
   3  21   3      6.15      5.75      0.13 o
   4  21   3      6.36      6.29      0.14 o
   5  21   3      7.20      7.00      0.16 o
   6  21   3      4.46      4.42      0.14 o
   7  21   3      1.55      0.48      0.20 o
  -7  22   3      2.68      2.82      0.12 o
  -6  22   3      2.61      2.36      0.13 o
  -5  22   3      9.48      9.66      0.20 o
  -4  22   3      6.18      6.42      0.14 o
  -3  22   3     23.19     22.48      0.47 o
  -2  22   3      2.12      2.10      0.10 o
  -1  22   3     18.71     18.48      0.40 o
   0  22   3      2.76      3.06      0.22 o
   1  22   3     18.53     19.33      0.39 o
   2  22   3      3.32      3.20      0.10 o
   3  22   3     22.86     23.08      0.46 o
   4  22   3      3.61      3.98      0.11 o
   5  22   3     10.27     10.54      0.21 o
   6  22   3      1.73      1.76      0.21 o
   7  22   3      3.51      3.51      0.17 o
  -6  23   3      1.22      0.77      0.21 <
  -5  23   3      4.72      4.17      0.12 o
  -4  23   3      5.15      4.89      0.12 o
  -3  23   3      6.80      6.41      0.15 o
  -2  23   3      2.14      2.18      0.10 o
  -1  23   3     31.75     31.79      0.64 o
   0  23   3      0.00      1.12      4.47 <
   1  23   3     37.38     37.20      0.75 o
   2  23   3      3.46      3.43      0.11 o
   3  23   3      7.84      7.49      0.17 o
   4  23   3      3.45      3.36      0.13 o
   5  23   3      7.04      6.70      0.16 o
   6  23   3      0.71      0.90      0.57 <
  -6  24   3      2.77      2.52      0.12 o
  -5  24   3      5.22      4.89      0.12 o
  -4  24   3     11.05     11.15      0.23 o
  -3  24   3     10.42      9.84      0.21 o
  -2  24   3      9.72      9.60      0.20 o
  -1  24   3     21.12     20.79      0.43 o
   0  24   3      0.63      0.91      0.63 <
   1  24   3     14.27     14.01      0.29 o
   2  24   3      8.09      7.83      0.17 o
   3  24   3     11.43     11.34      0.23 o
   4  24   3      7.13      7.43      0.16 o
   5  24   3      3.27      3.04      0.14 o
   6  24   3      1.48      1.58      0.27 <
  -6  25   3      2.81      2.57      0.12 o
  -5  25   3      7.35      7.10      0.16 o
  -4  25   3      8.36      7.91      0.18 o
  -3  25   3      3.81      3.54      0.11 o
  -2  25   3     17.77     17.75      0.36 o
  -1  25   3      8.44      8.43      0.18 o
   0  25   3      0.32      0.05      1.26 <
   1  25   3      5.23      5.26      0.12 o
   2  25   3     10.66     11.05      0.22 o
   3  25   3      2.98      2.76      0.12 o
   4  25   3     10.92     10.67      0.23 o
   5  25   3      4.57      4.74      0.13 o
   6  25   3      3.26      3.24      0.14 o
  -6  26   3      2.70      2.86      0.11 o
  -5  26   3     12.42     12.44      0.25 o
  -4  26   3     13.14     12.90      0.27 o
  -3  26   3     22.44     22.71      0.45 o
  -2  26   3     12.60     12.99      0.26 o
  -1  26   3      9.99     10.15      0.21 o
   0  26   3      1.38      0.99      0.29 <
   1  26   3     13.16     13.52      0.27 o
   2  26   3     20.59     20.91      0.41 o
   3  26   3     18.32     19.07      0.37 o
   4  26   3      8.88      8.77      0.19 o
   5  26   3      8.23      8.46      0.18 o
   6  26   3      2.43      2.57      0.17 o
  -6  27   3      0.63      0.34      0.32 <
  -5  27   3     11.68     10.99      0.24 o
  -4  27   3     11.88     11.47      0.24 o
  -3  27   3     20.30     20.37      0.41 o
  -2  27   3     18.52     18.46      0.37 o
  -1  27   3     37.22     38.13      0.75 o
   0  27   3      1.70      1.92      0.24 o
   1  27   3     25.74     26.72      0.52 o
   2  27   3     16.80     17.01      0.34 o
   3  27   3     18.59     19.54      0.38 o
   4  27   3     16.31     16.44      0.33 o
   5  27   3     16.73     16.88      0.34 o
   6  27   3      0.71      0.22      0.57 <
  -6  28   3      1.26      1.53      0.20 o
  -5  28   3     13.75     13.75      0.28 o
  -4  28   3      9.47      9.17      0.20 o
  -3  28   3     17.23     16.82      0.35 o
  -2  28   3      6.55      6.67      0.14 o
  -1  28   3     33.64     33.86      0.67 o
   0  28   3      1.34      1.04      0.26 <
   1  28   3     45.40     45.29      0.91 o
   2  28   3      9.54      9.44      0.20 o
   3  28   3     17.99     17.91      0.36 o
   4  28   3      7.11      7.01      0.16 o
   5  28   3     10.03     10.63      0.21 o
   6  28   3      1.18      1.04      0.25 <
  -6  29   3      1.38      1.24      0.15 o
  -5  29   3      5.58      4.95      0.13 o
  -4  29   3      3.27      2.90      0.11 o
  -3  29   3     25.52     25.67      0.51 o
  -2  29   3     12.97     13.07      0.26 o
  -1  29   3     24.76     24.57      0.50 o
   0  29   3      0.77      1.17      0.39 <
   1  29   3     17.04     17.62      0.35 o
   2  29   3      8.72      8.76      0.19 o
   3  29   3     24.19     25.10      0.49 o
   4  29   3      5.12      4.67      0.13 o
   5  29   3      7.56      6.95      0.17 o
   6  29   3      2.10      2.00      0.17 o
  -6  30   3      2.55      2.48      0.11 o
  -5  30   3      9.13      8.89      0.19 o
  -4  30   3     10.58     10.51      0.22 o
  -3  30   3      5.19      4.55      0.13 o
  -2  30   3      7.62      7.83      0.16 o
  -1  30   3     19.84     20.35      0.40 o
   0  30   3      1.00      0.90      0.40 <
   1  30   3     17.13     17.44      0.35 o
   2  30   3     11.40     11.47      0.24 o
   3  30   3      6.02      5.66      0.15 o
   4  30   3      6.18      6.54      0.15 o
   5  30   3      8.49      8.59      0.18 o
   6  30   3      2.10      2.27      0.15 o
  -6  31   3      1.05      1.05      0.19 <
  -5  31   3      2.10      1.86      0.15 o
  -4  31   3     11.17     10.59      0.23 o
  -3  31   3      4.69      4.65      0.13 o
  -2  31   3     15.37     15.31      0.31 o
  -1  31   3     10.46     11.17      0.21 o
   0  31   3      0.45      0.53      0.67 <
   1  31   3     11.87     12.45      0.24 o
   2  31   3     13.00     13.48      0.27 o
   3  31   3      7.73      7.49      0.17 o
   4  31   3      9.35      9.08      0.20 o
   5  31   3      2.37      1.72      0.18 o
   6  31   3      1.14      1.31      0.26 <
  -6  32   3      0.32      0.63      0.47 <
  -5  32   3      4.77      4.66      0.11 o
  -4  32   3      5.73      5.88      0.13 o
  -3  32   3      3.13      2.98      0.11 o
  -2  32   3     12.39     12.62      0.25 o
  -1  32   3      7.62      7.69      0.16 o
   0  32   3      1.48      1.30      0.27 <
   1  32   3      5.65      5.94      0.13 o
   2  32   3      8.04      8.14      0.17 o
   3  32   3      4.58      4.52      0.14 o
   4  32   3      8.11      8.40      0.18 o
   5  32   3      7.44      7.45      0.17 o
   6  32   3      1.18      0.88      0.25 <
  -6  33   3      0.00      0.72      3.16 <
  -5  33   3      6.63      6.86      0.14 o
  -4  33   3      4.81      4.97      0.12 o
  -3  33   3     10.54     10.69      0.22 o
  -2  33   3      7.35      7.67      0.16 o
  -1  33   3     14.77     15.10      0.30 o
   0  33   3      1.26      0.76      0.28 <
   1  33   3     12.07     12.62      0.25 o
   2  33   3     11.52     12.11      0.24 o
   3  33   3      6.26      6.80      0.16 o
   4  33   3      4.66      4.60      0.13 o
   5  33   3      4.05      4.36      0.12 o
   6  33   3      0.89      1.04      0.50 <
  -6  34   3      0.55      0.26      0.37 <
  -5  34   3      3.36      3.20      0.10 o
  -4  34   3      2.74      2.57      0.12 o
  -3  34   3      5.31      5.02      0.13 o
  -2  34   3      2.81      3.12      0.12 o
  -1  34   3     10.99     11.17      0.23 o
   0  34   3      0.77      1.12      0.45 <
   1  34   3      9.46     10.15      0.20 o
   2  34   3      4.70      4.84      0.13 o
   3  34   3      3.13      3.17      0.19 o
   4  34   3      3.67      3.79      0.14 o
   5  34   3      2.32      2.10      0.18 o
   6  34   3      0.00      0.42      5.48 <
  -6  35   3      0.00      0.49      4.47 <
  -5  35   3      3.46      3.53      0.10 o
  -4  35   3      6.21      6.01      0.14 o
  -3  35   3      3.89      3.92      0.11 o
  -2  35   3      4.43      4.53      0.12 o
  -1  35   3     15.05     14.64      0.31 o
   0  35   3      0.00      0.00      4.47 <
   1  35   3     15.13     14.84      0.31 o
   2  35   3      4.55      4.36      0.16 o
   3  35   3      2.85      2.87      0.17 o
   4  35   3      5.78      6.16      0.16 o
   5  35   3      5.29      5.58      0.14 o
  -5  36   3      4.68      4.81      0.11 o
  -4  36   3      6.47      6.45      0.14 o
  -3  36   3      6.41      6.39      0.15 o
  -2  36   3      7.09      7.24      0.15 o
  -1  36   3      7.33      7.31      0.16 o
   0  36   3      1.41      1.59      0.28 <
   1  36   3      9.01      8.93      0.19 o
   2  36   3      5.22      5.21      0.16 o
   3  36   3      8.70      8.82      0.19 o
   4  36   3      6.13      6.32      0.16 o
   5  36   3      3.46      3.61      0.11 o
  -5  37   3      4.93      4.83      0.12 o
  -4  37   3      3.38      3.30      0.12 o
  -3  37   3      2.74      2.79      0.12 o
  -2  37   3     10.38     10.37      0.21 o
  -1  37   3      9.18      8.68      0.19 o
   0  37   3      0.32      0.08      0.79 <
   1  37   3     10.32      9.86      0.22 o
   2  37   3     11.45     11.59      0.24 o
   3  37   3      4.40      4.45      0.13 o
   4  37   3      2.43      2.31      0.19 o
   5  37   3      5.11      5.38      0.14 o
  -5  38   3      3.75      3.81      0.10 o
  -4  38   3      6.91      6.78      0.15 o
  -3  38   3      1.79      2.16      0.17 o
  -2  38   3      8.12      8.12      0.17 o
  -1  38   3      4.38      4.69      0.12 o
   0  38   3      1.58      1.67      0.19 o
   1  38   3      6.34      6.29      0.15 o
   2  38   3      8.83      8.66      0.19 o
   3  38   3      1.14      1.71      0.31 <
   4  38   3      5.69      5.72      0.17 o
   5  38   3      2.85      2.89      0.18 o
  -5  39   3      2.90      2.99      0.10 o
  -4  39   3      3.13      2.81      0.11 o
  -3  39   3      6.15      5.69      0.14 o
  -2  39   3      3.83      3.86      0.11 o
  -1  39   3      5.89      6.03      0.15 o
   0  39   3      1.38      1.52      0.18 o
   1  39   3      8.84      8.97      0.19 o
   2  39   3      6.16      6.20      0.15 o
   3  39   3      6.90      6.31      0.16 o
   4  39   3      4.42      4.50      0.14 o
   5  39   3      2.17      2.02      0.17 o
  -5  40   3      2.43      2.59      0.11 o
  -4  40   3      4.72      4.60      0.11 o
  -3  40   3      2.28      2.49      0.12 o
  -2  40   3      7.80      7.36      0.17 o
  -1  40   3     12.04     11.74      0.25 o
   0  40   3      0.00      0.42      4.18 <
   1  40   3     11.02     11.21      0.23 o
   2  40   3      4.60      4.57      0.13 o
   3  40   3      2.30      2.14      0.20 o
   4  40   3      4.74      4.87      0.16 o
   5  40   3      3.95      4.00      0.15 o
  -5  41   3      3.62      3.75      0.10 o
  -4  41   3      2.97      3.13      0.10 o
  -3  41   3      5.57      5.72      0.13 o
  -2  41   3      2.98      2.91      0.12 o
  -1  41   3      3.81      4.04      0.12 o
   0  41   3      0.00      0.51      4.18 <
   1  41   3      4.70      4.99      0.12 o
   2  41   3      2.05      2.14      0.20 o
   3  41   3      6.23      6.52      0.14 o
   4  41   3      2.19      2.21      0.23 o
   5  41   3      2.66      3.07      0.18 o
  -5  42   3      4.69      4.68      0.11 o
  -4  42   3      5.64      5.26      0.13 o
  -3  42   3      4.53      4.17      0.11 o
  -2  42   3      3.69      3.63      0.11 o
  -1  42   3     11.75     11.83      0.24 o
   0  42   3      1.00      0.98      0.35 <
   1  42   3     10.04     10.27      0.21 o
   2  42   3      2.26      2.33      0.14 o
   3  42   3      2.93      2.75      0.16 o
   4  42   3      3.51      3.44      0.18 o
   5  42   3      4.75      4.64      0.15 o
  -5  43   3      3.00      2.92      0.13 o
  -4  43   3      2.53      2.79      0.13 o
  -3  43   3      4.42      4.28      0.11 o
  -2  43   3      1.58      1.48      0.19 o
  -1  43   3      3.79      3.48      0.13 o
   0  43   3      1.00      0.88      0.30 <
   1  43   3      2.65      2.42      0.16 o
   2  43   3      1.00      1.21      0.40 <
   3  43   3      5.40      5.49      0.14 o
   4  43   3      3.55      3.57      0.17 o
   5  43   3      4.09      4.50      0.14 o
  -4  44   3      8.01      7.98      0.17 o
  -3  44   3      9.59     10.03      0.20 o
  -2  44   3      8.10      8.32      0.17 o
  -1  44   3     12.20     12.48      0.25 o
   0  44   3      3.54      3.63      0.11 o
   1  44   3      7.54      7.85      0.16 o
   2  44   3      6.02      6.21      0.15 o
   3  44   3      9.72     10.48      0.21 o
   4  44   3      8.44      8.87      0.19 o
  -4  45   3      3.49      3.57      0.11 o
  -3  45   3      7.85      8.10      0.17 o
  -2  45   3      9.01      9.25      0.19 o
  -1  45   3     16.89     17.52      0.34 o
   0  45   3      2.05      2.00      0.15 o
   1  45   3     22.81     23.80      0.46 o
   2  45   3     11.66     12.09      0.24 o
   3  45   3     10.29     10.56      0.22 o
   4  45   3      3.27      3.21      0.18 o
  -4  46   3      3.24      3.45      0.10 o
  -3  46   3      7.78      8.42      0.16 o
  -2  46   3      7.69      7.59      0.16 o
  -1  46   3     19.02     19.60      0.39 o
   0  46   3      1.26      1.41      0.24 <
   1  46   3     14.79     15.20      0.30 o
   2  46   3      4.92      4.85      0.15 o
   3  46   3      4.87      5.48      0.13 o
   4  46   3      3.26      3.74      0.13 o
  -4  47   3      5.56      5.54      0.12 o
  -3  47   3      6.84      7.13      0.15 o
  -2  47   3      6.10      5.75      0.14 o
  -1  47   3      4.12      3.48      0.13 o
   0  47   3      0.00      0.25      3.54 <
   1  47   3      3.44      3.63      0.11 o
   2  47   3      3.59      3.69      0.13 o
   3  47   3      4.96      5.40      0.13 o
   4  47   3      3.56      3.57      0.16 o
  -4  48   3      2.86      2.76      0.13 o
  -3  48   3      1.48      1.45      0.14 o
  -2  48   3      0.77      0.86      0.39 <
  -1  48   3      3.05      3.13      0.13 o
   0  48   3      1.18      0.98      0.21 <
   1  48   3      4.32      4.57      0.12 o
   2  48   3      0.00      0.54      4.47 <
   3  48   3      2.05      2.27      0.13 o
   4  48   3      3.22      3.21      0.14 o
  -3  49   3      6.37      6.31      0.15 o
  -2  49   3      4.45      4.79      0.12 o
  -1  49   3      6.15      6.40      0.14 o
   0  49   3      0.45      0.15      0.67 <
   1  49   3      4.60      4.55      0.12 o
   2  49   3      7.49      7.71      0.16 o
   3  49   3      5.28      5.34      0.13 o
  -3  50   3      0.89      0.90      0.28 <
  -2  50   3      5.64      5.55      0.13 o
  -1  50   3      0.32      1.46      0.95 <
   0  50   3      0.71      0.97      0.35 <
   1  50   3      0.71      1.53      0.42 <
   2  50   3      3.78      3.60      0.13 o
   3  50   3      0.89      1.10      0.34 <
  -3  51   3      1.79      1.69      0.20 o
  -2  51   3      6.31      6.00      0.14 o
  -1  51   3      2.74      2.85      0.11 o
   0  51   3      0.00      0.86      3.54 <
   1  51   3      3.02      3.38      0.16 o
   2  51   3      4.05      3.92      0.12 o
   3  51   3      2.88      2.59      0.13 o
  -3  52   3      3.52      3.09      0.15 o
  -2  52   3      5.19      5.23      0.12 o
  -1  52   3      1.05      0.80      0.19 <
   0  52   3      0.00      0.41      3.54 <
   1  52   3      0.71      0.84      0.50 <
   2  52   3      4.94      4.80      0.13 o
   3  52   3      2.41      2.00      0.15 o
  -2  53   3      2.00      2.12      0.13 o
  -1  53   3      1.76      1.92      0.15 o
   0  53   3      0.00      0.01      3.54 <
   1  53   3      2.05      2.26      0.18 o
   2  53   3      2.28      2.42      0.12 o
  -2  54   3      2.02      2.17      0.13 o
  -1  54   3      1.00      0.96      0.20 <
   0  54   3      0.00      0.58      3.16 <
   1  54   3      0.00      0.64      3.54 <
   2  54   3      2.00      2.23      0.11 o
  -1  55   3      1.95      0.99      0.13 o
   0  55   3      0.00      0.17      3.54 <
   1  55   3      0.89      0.63      0.34 <
   0  56   3      0.55      0.74      0.37 <
   1  56   3      1.30      1.53      0.35 <
  -6   0   4      7.23      7.57      0.17 o
  -4   0   4     10.09     10.10      0.24 o
  -2   0   4     14.56     14.47      0.30 o
   0   0   4      3.19      2.31      0.15 o
   2   0   4     16.55     16.68      0.34 o
   4   0   4     10.95     11.20      0.23 o
   6   0   4      4.36      5.01      0.16 o
  -6   1   4      2.17      1.93      0.15 o
  -5   1   4      3.10      3.36      0.13 o
  -4   1   4      4.95      4.63      0.16 o
  -3   1   4     10.23     10.56      0.21 o
  -2   1   4      8.96      8.91      0.19 o
  -1   1   4      7.85      7.70      0.17 o
   0   1   4     25.28     24.19      0.51 o
   1   1   4     10.17     10.46      0.21 o
   2   1   4      7.64      7.52      0.16 o
   3   1   4     15.87     16.60      0.32 o
   4   1   4      5.61      5.34      0.12 o
   5   1   4      3.33      3.22      0.10 o
   6   1   4      3.18      3.05      0.14 o
  -6   2   4      3.03      3.12      0.12 o
  -5   2   4      1.90      1.92      0.16 o
  -4   2   4      3.62      3.37      0.13 o
  -3   2   4      8.57      8.85      0.18 o
  -2   2   4      9.30      9.20      0.19 o
  -1   2   4      8.19      8.18      0.17 o
   0   2   4      2.21      1.01      0.14 o
   1   2   4      6.37      6.57      0.14 o
   2   2   4      8.19      7.98      0.17 o
   3   2   4      5.67      5.86      0.13 o
   4   2   4      5.55      5.42      0.12 o
   5   2   4      2.88      3.05      0.10 o
   6   2   4      4.04      4.28      0.14 o
  -6   3   4      3.30      3.36      0.10 o
  -5   3   4      0.89      0.30      0.34 <
  -4   3   4      6.89      6.77      0.16 o
  -3   3   4      9.38      9.17      0.20 o
  -2   3   4      7.51      7.54      0.16 o
  -1   3   4      6.88      7.02      0.15 o
   0   3   4     11.87     11.84      0.24 o
   1   3   4      4.83      5.18      0.11 o
   2   3   4      7.48      7.35      0.16 o
   3   3   4      6.07      5.97      0.13 o
   4   3   4      5.59      5.30      0.12 o
   5   3   4      1.22      0.27      0.25 <
   6   3   4      4.43      5.00      0.13 o
  -6   4   4      2.26      2.10      0.14 o
  -5   4   4      5.39      5.54      0.13 o
  -4   4   4      6.78      6.70      0.15 o
  -3   4   4     13.38     13.40      0.27 o
  -2   4   4      5.42      5.12      0.12 o
  -1   4   4      2.49      2.54      0.13 o
   0   4   4     19.82     19.30      0.40 o
   1   4   4      1.41      1.58      0.14 o
   2   4   4      6.90      6.54      0.15 o
   3   4   4      8.28      8.52      0.17 o
   4   4   4      4.02      4.16      0.12 o
   5   4   4      3.21      3.51      0.11 o
   6   4   4      3.21      1.32      0.15 o
  -6   5   4      2.70      2.51      0.12 o
  -5   5   4      1.48      1.16      0.20 o
  -4   5   4      2.02      1.47      0.18 o
  -3   5   4      7.50      7.26      0.16 o
  -2   5   4     15.25     14.81      0.31 o
  -1   5   4      2.19      2.35      0.12 o
   0   5   4      3.89      3.48      0.11 o
   1   5   4      3.36      3.45      0.10 o
   2   5   4     13.75     13.92      0.28 o
   3   5   4      9.13      8.98      0.19 o
   4   5   4      2.02      1.46      0.15 o
   5   5   4      1.58      1.00      0.22 o
   6   5   4      4.23      4.05      0.15 o
  -6   6   4      7.50      7.61      0.16 o
  -5   6   4      4.75      4.46      0.12 o
  -4   6   4      8.47      8.53      0.18 o
  -3   6   4     11.37     11.40      0.23 o
  -2   6   4     10.94     10.97      0.22 o
  -1   6   4     10.30     11.10      0.21 o
   0   6   4     22.53     22.83      0.45 o
   1   6   4      9.35     10.32      0.19 o
   2   6   4      9.26      9.35      0.20 o
   3   6   4      7.76      7.50      0.17 o
   4   6   4      6.17      6.65      0.14 o
   5   6   4      6.99      7.13      0.16 o
   6   6   4      5.45      4.86      0.15 o
  -6   7   4      3.18      3.20      0.11 o
  -5   7   4      4.54      4.41      0.11 o
  -4   7   4      2.85      2.62      0.15 o
  -3   7   4     15.65     16.06      0.32 o
  -2   7   4      2.53      1.42      0.11 o
  -1   7   4      4.80      4.82      0.12 o
   0   7   4      2.39      1.97      0.12 o
   1   7   4      5.28      5.52      0.12 o
   2   7   4      2.45      2.23      0.13 o
   3   7   4     19.00     19.15      0.38 o
   4   7   4      2.43      1.68      0.13 o
   5   7   4      5.50      5.49      0.13 o
   6   7   4      6.57      3.43      0.16 o
  -6   8   4      7.33      7.29      0.16 o
  -5   8   4      5.92      5.83      0.14 o
  -4   8   4      9.59      9.02      0.20 o
  -3   8   4     17.07     17.12      0.35 o
  -2   8   4     19.94     20.38      0.40 o
  -1   8   4      4.34      4.47      0.11 o
   0   8   4     20.28     18.62      0.41 o
   1   8   4      5.87      5.90      0.13 o
   2   8   4     12.37     12.67      0.26 o
   3   8   4     15.45     15.80      0.31 o
   4   8   4     11.33     11.50      0.23 o
   5   8   4      3.94      4.07      0.12 o
   6   8   4     11.05     11.06      0.23 o
  -6   9   4      6.56      6.28      0.14 o
  -5   9   4      5.13      5.30      0.12 o
  -4   9   4     14.72     14.88      0.30 o
  -3   9   4      6.11      5.65      0.14 o
  -2   9   4     11.32     11.21      0.23 o
  -1   9   4     11.74     11.92      0.24 o
   0   9   4     25.27     25.22      0.51 o
   1   9   4     13.15     13.24      0.27 o
   2   9   4     17.97     17.92      0.36 o
   3   9   4      8.86      8.97      0.18 o
   4   9   4     14.58     14.88      0.30 o
   5   9   4      3.07      3.29      0.12 o
   6   9   4      4.49      4.25      0.13 o
  -6  10   4      5.74      5.96      0.13 o
  -5  10   4      1.58      1.44      0.13 o
  -4  10   4      4.11      3.77      0.11 o
  -3  10   4     11.09     11.57      0.23 o
  -2  10   4      3.18      2.19      0.10 o
  -1  10   4      4.89      4.67      0.12 o
   0  10   4      8.09      7.64      0.17 o
   1  10   4      3.11      2.97      0.11 o
   2  10   4      4.60      3.06      0.15 o
   3  10   4      8.57      8.79      0.18 o
   4  10   4      4.12      3.33      0.11 o
   5  10   4      1.58      0.97      0.16 o
   6  10   4      3.45      3.77      0.12 o
  -6  11   4      3.69      3.50      0.10 o
  -5  11   4      4.16      4.19      0.10 o
  -4  11   4      6.53      6.35      0.14 o
  -3  11   4      6.68      6.41      0.15 o
  -2  11   4     10.07     10.40      0.21 o
  -1  11   4      1.38      1.04      0.15 o
   0  11   4     10.45     10.35      0.21 o
   1  11   4      1.26      0.67      0.20 o
   2  11   4     15.87     16.61      0.32 o
   3  11   4      9.91      9.65      0.20 o
   4  11   4      8.51      8.87      0.18 o
   5  11   4      6.15      6.41      0.14 o
   6  11   4      4.18      2.30      0.14 o
  -6  12   4      4.06      4.13      0.11 o
  -5  12   4      2.55      2.66      0.09 o
  -4  12   4      2.72      2.51      0.11 o
  -3  12   4     10.90     11.22      0.22 o
  -2  12   4     10.88     11.28      0.22 o
  -1  12   4      3.69      3.88      0.10 o
   0  12   4     14.13     14.12      0.29 o
   1  12   4      6.04      6.17      0.13 o
   2  12   4      7.96      8.30      0.18 o
   3  12   4     15.25     15.89      0.31 o
   4  12   4      3.96      3.68      0.11 o
   5  12   4      3.44      2.70      0.12 o
   6  12   4      5.90      6.19      0.15 o
  -6  13   4      6.12      5.78      0.13 o
  -5  13   4      4.74      4.78      0.11 o
  -4  13   4      7.43      7.11      0.16 o
  -3  13   4      7.18      6.50      0.16 o
  -2  13   4      8.00      8.09      0.17 o
  -1  13   4     11.41     11.18      0.23 o
   0  13   4      4.34      4.60      0.11 o
   1  13   4     12.09     12.06      0.25 o
   2  13   4      5.27      5.34      0.14 o
   3  13   4     11.07     10.35      0.23 o
   4  13   4      8.53      8.51      0.18 o
   5  13   4      4.00      4.04      0.11 o
   6  13   4      6.02      5.59      0.15 o
  -6  14   4      8.85      9.03      0.18 o
  -5  14   4      3.74      3.64      0.10 o
  -4  14   4     15.84     16.21      0.32 o
  -3  14   4     17.40     17.37      0.35 o
  -2  14   4     10.88     11.29      0.23 o
  -1  14   4     13.74     14.11      0.28 o
   0  14   4      4.79      4.99      0.11 o
   1  14   4      9.76     10.12      0.20 o
   2  14   4      9.18      9.74      0.20 o
   3  14   4     12.45     12.51      0.25 o
   4  14   4     11.31     11.68      0.23 o
   5  14   4      5.74      5.80      0.13 o
   6  14   4      4.80      5.65      0.13 o
  -6  15   4      7.49      7.14      0.16 o
  -5  15   4      6.38      6.21      0.14 o
  -4  15   4      2.95      2.68      0.12 o
  -3  15   4     22.42     22.66      0.45 o
  -2  15   4      4.86      4.84      0.13 o
  -1  15   4      6.49      6.73      0.14 o
   0  15   4     10.13     10.61      0.21 o
   1  15   4      5.67      5.81      0.14 o
   2  15   4      7.08      7.12      0.17 o
   3  15   4     18.05     18.87      0.36 o
   4  15   4      3.95      4.31      0.13 o
   5  15   4      5.01      4.89      0.12 o
   6  15   4      5.37      4.94      0.14 o
  -6  16   4      6.23      6.68      0.14 o
  -5  16   4      5.59      5.19      0.12 o
  -4  16   4      5.92      6.12      0.14 o
  -3  16   4      8.76      8.13      0.18 o
  -2  16   4      1.82      1.11      0.17 o
  -1  16   4      3.79      3.85      0.13 o
   0  16   4      5.90      6.04      0.13 o
   1  16   4      4.87      5.03      0.13 o
   2  16   4      2.19      1.76      0.17 o
   3  16   4      6.06      5.69      0.14 o
   4  16   4      7.68      7.94      0.16 o
   5  16   4      3.29      3.22      0.10 o
   6  16   4      8.44      9.10      0.19 o
  -6  17   4      4.11      3.09      0.12 o
  -5  17   4      4.97      4.91      0.11 o
  -4  17   4     14.03     14.01      0.29 o
  -3  17   4      5.27      4.97      0.12 o
  -2  17   4     10.44     11.22      0.22 o
  -1  17   4      2.26      2.51      0.14 o
   0  17   4      7.40      7.72      0.16 o
   1  17   4      1.87      1.99      0.16 o
   2  17   4     13.86     14.94      0.29 o
   3  17   4      6.12      5.94      0.14 o
   4  17   4     14.54     14.84      0.29 o
   5  17   4      2.97      3.09      0.10 o
   6  17   4      5.40      3.51      0.14 o
  -6  18   4     17.01     17.62      0.35 o
  -5  18   4      2.45      2.41      0.10 o
  -4  18   4     13.96     13.84      0.28 o
  -3  18   4      2.86      2.60      0.12 o
  -2  18   4     15.01     15.16      0.31 o
  -1  18   4      4.85      4.91      0.13 o
   0  18   4     23.42     24.35      0.47 o
   1  18   4      5.91      5.89      0.14 o
   2  18   4     13.55     13.81      0.28 o
   3  18   4      2.53      1.64      0.11 o
   4  18   4     14.05     13.69      0.29 o
   5  18   4      2.77      2.97      0.11 o
   6  18   4     16.62     17.14      0.34 o
  -6  19   4      5.55      3.43      0.13 o
  -5  19   4      4.00      3.96      0.11 o
  -4  19   4     27.38     27.04      0.55 o
  -3  19   4     16.94     16.95      0.34 o
  -2  19   4     25.46     26.27      0.51 o
  -1  19   4      4.49      4.42      0.12 o
   0  19   4      5.87      5.06      0.13 o
   1  19   4      2.72      2.80      0.12 o
   2  19   4     23.62     24.36      0.48 o
   3  19   4     17.42     17.84      0.35 o
   4  19   4     26.77     27.29      0.54 o
   5  19   4      5.52      5.67      0.13 o
   6  19   4      6.24      4.18      0.15 o
  -6  20   4     11.86     11.97      0.24 o
  -5  20   4      6.39      6.29      0.14 o
  -4  20   4      8.88      8.93      0.18 o
  -3  20   4      9.48      9.53      0.20 o
  -2  20   4     14.18     14.63      0.29 o
  -1  20   4      9.99     10.01      0.21 o
   0  20   4     16.47     16.70      0.33 o
   1  20   4     10.66     11.14      0.22 o
   2  20   4     22.65     23.57      0.46 o
   3  20   4     13.01     13.45      0.27 o
   4  20   4      6.42      5.92      0.15 o
   5  20   4      4.04      4.37      0.11 o
   6  20   4     10.28     10.67      0.22 o
  -6  21   4      2.26      1.24      0.12 o
  -5  21   4      4.71      4.33      0.11 o
  -4  21   4      4.07      3.97      0.11 o
  -3  21   4     12.72     12.62      0.26 o
  -2  21   4     13.04     13.00      0.27 o
  -1  21   4      9.42     10.04      0.20 o
   0  21   4     37.35     37.37      0.75 o
   1  21   4      6.59      7.20      0.15 o
   2  21   4     16.83     16.95      0.34 o
   3  21   4      8.72      9.23      0.18 o
   4  21   4      5.15      5.58      0.13 o
   5  21   4      5.25      5.28      0.12 o
   6  21   4      2.59      1.51      0.14 o
  -6  22   4      8.28      7.94      0.18 o
  -5  22   4      3.00      2.77      0.12 o
  -4  22   4      7.17      7.05      0.15 o
  -3  22   4      8.84      8.82      0.19 o
  -2  22   4     36.89     37.40      0.74 o
  -1  22   4      3.16      3.04      0.13 o
   0  22   4     33.97     34.20      0.68 o
   1  22   4      2.68      2.48      0.14 o
   2  22   4     22.37     23.69      0.45 o
   3  22   4      5.76      5.87      0.13 o
   4  22   4      7.10      7.07      0.16 o
   5  22   4      1.90      1.94      0.14 o
   6  22   4      6.10      5.87      0.14 o
  -6  23   4      8.98      9.41      0.19 o
  -5  23   4      5.09      4.94      0.12 o
  -4  23   4     25.61     25.19      0.51 o
  -3  23   4      8.15      7.87      0.17 o
  -2  23   4     20.97     20.64      0.42 o
  -1  23   4      0.00      0.49      3.87 <
   0  23   4     34.74     35.62      0.70 o
   1  23   4      0.84      0.79      0.36 <
   2  23   4     29.69     30.24      0.60 o
   3  23   4      5.59      5.92      0.13 o
   4  23   4     19.66     19.85      0.40 o
   5  23   4      2.66      3.06      0.12 o
   6  23   4      6.74      7.10      0.15 o
  -6  24   4      5.19      4.64      0.14 o
  -5  24   4      2.95      2.92      0.12 o
  -4  24   4      9.71      9.72      0.20 o
  -3  24   4      4.46      4.45      0.12 o
  -2  24   4     26.65     27.08      0.54 o
  -1  24   4      3.78      4.05      0.12 o
   0  24   4     16.40     16.50      0.33 o
   1  24   4      3.15      3.43      0.14 o
   2  24   4     18.54     19.57      0.38 o
   3  24   4      4.42      4.40      0.12 o
   4  24   4     11.60     12.01      0.24 o
   5  24   4      3.87      4.09      0.13 o
   6  24   4      6.72      6.41      0.15 o
  -6  25   4      3.19      3.20      0.18 o
  -5  25   4      3.74      3.76      0.11 o
  -4  25   4      5.65      5.49      0.13 o
  -3  25   4      9.06      9.03      0.19 o
  -2  25   4     15.57     15.68      0.32 o
  -1  25   4      2.51      2.75      0.15 o
   0  25   4     31.57     31.13      0.63 o
   1  25   4      4.24      4.41      0.14 o
   2  25   4     10.79     11.10      0.22 o
   3  25   4      9.93      9.96      0.21 o
   4  25   4      6.79      7.26      0.15 o
   5  25   4      2.43      2.36      0.13 o
   6  25   4      3.86      3.78      0.15 o
  -5  26   4      4.72      4.63      0.11 o
  -4  26   4      8.28      7.90      0.17 o
  -3  26   4      2.39      1.63      0.13 o
  -2  26   4     14.29     13.92      0.29 o
  -1  26   4      7.34      7.22      0.16 o
   0  26   4     28.04     28.81      0.56 o
   1  26   4      6.10      6.36      0.14 o
   2  26   4     22.44     22.24      0.45 o
   3  26   4      2.85      2.52      0.14 o
   4  26   4      5.96      5.80      0.14 o
   5  26   4      4.43      4.80      0.13 o
  -5  27   4      2.05      1.99      0.13 o
  -4  27   4     18.15     17.82      0.37 o
  -3  27   4     16.12     15.68      0.33 o
  -2  27   4     34.15     33.59      0.68 o
  -1  27   4      6.31      6.38      0.14 o
   0  27   4     12.88     11.88      0.26 o
   1  27   4      4.65      4.90      0.13 o
   2  27   4     29.51     30.37      0.59 o
   3  27   4     13.74     14.12      0.28 o
   4  27   4     17.23     17.26      0.35 o
   5  27   4      1.05      1.32      0.29 <
  -5  28   4      2.02      2.31      0.13 o
  -4  28   4      7.13      7.37      0.16 o
  -3  28   4      2.97      2.71      0.12 o
  -2  28   4     23.67     23.37      0.48 o
  -1  28   4      7.29      7.28      0.16 o
   0  28   4     45.71     45.88      0.92 o
   1  28   4      8.29      8.46      0.18 o
   2  28   4     17.56     17.41      0.36 o
   3  28   4      2.61      2.08      0.14 o
   4  28   4     11.27     11.84      0.23 o
   5  28   4      2.00      2.44      0.18 o
  -5  29   4      2.77      2.61      0.11 o
  -4  29   4      4.80      5.03      0.13 o
  -3  29   4     10.25     10.34      0.21 o
  -2  29   4     11.13     11.27      0.23 o
  -1  29   4      5.39      5.71      0.13 o
   0  29   4     17.92     17.73      0.36 o
   1  29   4      5.01      5.29      0.14 o
   2  29   4     17.62     17.71      0.36 o
   3  29   4     10.97     11.43      0.23 o
   4  29   4      5.39      5.42      0.14 o
   5  29   4      1.70      1.91      0.21 o
  -5  30   4      1.70      1.64      0.15 o
  -4  30   4      6.83      6.68      0.16 o
  -3  30   4      4.21      4.04      0.12 o
  -2  30   4      9.30      9.08      0.20 o
  -1  30   4      3.73      3.94      0.12 o
   0  30   4      9.79      9.57      0.21 o
   1  30   4      4.25      4.59      0.13 o
   2  30   4      7.04      6.62      0.16 o
   3  30   4      3.00      2.83      0.15 o
   4  30   4      4.80      5.21      0.14 o
   5  30   4      1.61      1.66      0.22 o
  -5  31   4      1.55      1.61      0.16 o
  -4  31   4      7.68      7.39      0.17 o
  -3  31   4      5.69      5.54      0.13 o
  -2  31   4      9.46      9.39      0.20 o
  -1  31   4      2.39      2.57      0.13 o
   0  31   4     16.88     17.63      0.34 o
   1  31   4      1.52      1.61      0.27 <
   2  31   4     12.07     12.34      0.25 o
   3  31   4      4.14      4.20      0.13 o
   4  31   4      4.89      5.03      0.13 o
   5  31   4      0.95      1.05      0.32 <
  -5  32   4      1.45      1.17      0.14 o
  -4  32   4      7.55      7.24      0.16 o
  -3  32   4      0.32      0.43      0.95 <
  -2  32   4      5.63      5.55      0.13 o
  -1  32   4      3.16      3.13      0.11 o
   0  32   4     10.34     10.12      0.22 o
   1  32   4      2.93      3.02      0.15 o
   2  32   4      7.87      7.60      0.18 o
   3  32   4      1.52      0.55      0.20 o
   4  32   4      6.26      6.27      0.15 o
   5  32   4      1.00      1.07      0.30 <
  -5  33   4      3.24      2.80      0.11 o
  -4  33   4      3.41      3.42      0.12 o
  -3  33   4      5.83      5.51      0.14 o
  -2  33   4      9.01      8.87      0.19 o
  -1  33   4      2.21      2.27      0.16 o
   0  33   4     10.08      9.80      0.21 o
   1  33   4      3.52      3.65      0.15 o
   2  33   4     11.73     11.69      0.25 o
   3  33   4      6.84      6.88      0.15 o
   4  33   4      5.33      5.50      0.13 o
   5  33   4      2.14      2.22      0.15 o
  -5  34   4      2.59      2.48      0.11 o
  -4  34   4      2.39      2.08      0.13 o
  -3  34   4      6.16      6.07      0.14 o
  -2  34   4     11.12     11.09      0.23 o
  -1  34   4      2.55      2.90      0.15 o
   0  34   4     11.96     12.32      0.25 o
   1  34   4      1.38      1.83      0.26 <
   2  34   4      6.73      6.94      0.16 o
   3  34   4      4.72      4.70      0.13 o
   4  34   4      3.15      2.52      0.16 o
   5  34   4      2.55      2.39      0.16 o
  -5  35   4      1.18      1.13      0.17 o
  -4  35   4      2.63      2.74      0.13 o
  -3  35   4      1.34      1.45      0.23 <
  -2  35   4      3.10      2.89      0.11 o
  -1  35   4      1.22      1.56      0.29 <
   0  35   4      6.69      7.08      0.16 o
   1  35   4      1.90      2.20      0.19 o
   2  35   4      2.35      2.31      0.22 o
   3  35   4      2.05      2.03      0.20 o
   4  35   4      4.23      4.29      0.12 o
   5  35   4      1.79      1.79      0.17 o
  -4  36   4      3.55      3.51      0.11 o
  -3  36   4      2.30      2.15      0.14 o
  -2  36   4      9.38      9.21      0.20 o
  -1  36   4      3.18      3.35      0.14 o
   0  36   4     10.43     10.57      0.22 o
   1  36   4      3.79      4.07      0.13 o
   2  36   4      5.71      5.80      0.16 o
   3  36   4      3.38      3.46      0.12 o
   4  36   4      3.65      3.79      0.17 o
  -4  37   4      6.63      6.46      0.15 o
  -3  37   4      5.58      5.85      0.13 o
  -2  37   4      5.17      5.23      0.12 o
  -1  37   4      4.22      4.48      0.13 o
   0  37   4      8.90      9.28      0.19 o
   1  37   4      2.55      2.78      0.20 o
   2  37   4      7.88      8.26      0.18 o
   3  37   4      5.21      5.44      0.15 o
   4  37   4      5.11      5.26      0.16 o
  -4  38   4      2.37      1.88      0.14 o
  -3  38   4      6.48      6.42      0.15 o
  -2  38   4      2.17      1.80      0.15 o
  -1  38   4      1.18      1.36      0.21 <
   0  38   4      3.10      3.12      0.14 o
   1  38   4      1.76      1.97      0.26 o
   2  38   4      1.87      1.28      0.27 o
   3  38   4      4.63      4.83      0.14 o
   4  38   4      2.63      2.45      0.20 o
  -4  39   4      0.84      0.37      0.30 <
  -3  39   4      1.22      0.82      0.21 <
  -2  39   4      5.07      4.91      0.13 o
  -1  39   4      0.63      1.06      0.40 <
   0  39   4     10.43     10.44      0.22 o
   1  39   4      1.00      1.14      0.40 <
   2  39   4      4.25      4.64      0.14 o
   3  39   4      0.95      1.19      0.26 <
   4  39   4      0.77      0.57      0.32 <
  -4  40   4      1.05      0.90      0.19 <
  -3  40   4      1.67      1.67      0.18 o
  -2  40   4      1.05      0.22      0.33 <
  -1  40   4      1.14      1.14      0.26 <
   0  40   4      2.32      2.11      0.16 o
   1  40   4      1.67      1.45      0.21 o
   2  40   4      0.32      0.34      1.11 <
   3  40   4      2.07      2.30      0.13 o
   4  40   4      1.61      1.45      0.22 o
  -4  41   4      5.57      5.34      0.13 o
  -3  41   4      6.01      5.95      0.14 o
  -2  41   4      3.99      4.17      0.13 o
  -1  41   4      1.95      2.04      0.13 o
   0  41   4      6.45      6.47      0.15 o
   1  41   4      2.53      2.91      0.13 o
   2  41   4      2.66      2.66      0.16 o
   3  41   4      7.85      7.72      0.18 o
   4  41   4      6.20      6.04      0.17 o
  -4  42   4      1.22      0.83      0.33 <
  -3  42   4      3.66      3.58      0.11 o
  -2  42   4      3.65      3.20      0.13 o
  -1  42   4      4.32      4.59      0.13 o
   0  42   4      5.61      5.57      0.14 o
   1  42   4      3.19      3.47      0.14 o
   2  42   4      3.55      3.34      0.16 o
   3  42   4      2.28      2.46      0.14 o
   4  42   4      1.26      1.04      0.28 <
  -3  43   4      3.27      3.44      0.11 o
  -2  43   4      1.14      0.95      0.31 <
  -1  43   4      2.12      2.05      0.19 o
   0  43   4      4.75      4.41      0.13 o
   1  43   4      1.58      1.33      0.22 o
   2  43   4      1.52      0.60      0.30 <
   3  43   4      2.63      2.53      0.16 o
  -3  44   4      3.38      3.25      0.11 o
  -2  44   4      4.09      4.04      0.13 o
  -1  44   4      2.98      2.75      0.13 o
   0  44   4      5.87      5.76      0.14 o
   1  44   4      2.30      2.48      0.16 o
   2  44   4      6.41      6.48      0.15 o
   3  44   4      3.81      4.00      0.12 o
  -3  45   4      3.24      3.10      0.11 o
  -2  45   4      5.78      5.89      0.14 o
  -1  45   4      3.19      3.57      0.13 o
   0  45   4      6.33      6.81      0.15 o
   1  45   4      2.70      3.15      0.14 o
   2  45   4      3.62      3.66      0.14 o
   3  45   4      1.67      2.06      0.24 o
  -3  46   4      4.80      5.03      0.13 o
  -2  46   4      4.28      4.47      0.12 o
  -1  46   4      2.12      2.36      0.15 o
   0  46   4      0.77      0.28      0.32 <
   1  46   4      1.82      1.70      0.17 o
   2  46   4      3.51      3.95      0.15 o
   3  46   4      2.93      3.48      0.20 o
  -2  47   4      2.83      2.75      0.12 o
  -1  47   4      1.14      0.83      0.22 <
   0  47   4      4.22      4.71      0.12 o
   1  47   4      0.45      1.27      0.78 <
   2  47   4      4.20      4.16      0.14 o
  -2  48   4      4.39      4.42      0.12 o
  -1  48   4      0.45      0.45      0.56 <
   0  48   4      7.81      7.78      0.17 o
   1  48   4      0.00      0.54      3.87 <
   2  48   4      2.39      2.81      0.15 o
  -2  49   4      3.90      4.13      0.12 o
  -1  49   4      1.48      1.26      0.17 o
   0  49   4      3.66      3.58      0.11 o
   1  49   4      0.55      0.91      0.55 <
   2  49   4      4.84      4.64      0.13 o
  -1  50   4      0.00      0.63      3.54 <
   0  50   4      7.01      6.96      0.15 o
   1  50   4      0.00      0.61      3.87 <
  -1  51   4      0.84      0.59      0.42 <
   0  51   4      1.34      1.87      0.26 <
   1  51   4      0.45      0.67      0.67 <
  -5   0   5      5.30      4.97      0.14 o
  -3   0   5      8.56      8.82      0.19 o
  -1   0   5      4.57      4.72      0.14 o
   1   0   5      2.93      2.93      0.16 o
   3   0   5      6.69      7.26      0.16 o
   5   0   5      7.09      6.33      0.17 o
  -5   1   5      6.43      6.18      0.14 o
  -4   1   5      5.66      5.51      0.15 o
  -3   1   5      3.22      2.79      0.10 o
  -2   1   5      8.60      8.65      0.18 o
  -1   1   5      5.39      4.98      0.13 o
   0   1   5      0.00      0.10      4.18 <
   1   1   5      6.40      6.16      0.15 o
   2   1   5      5.65      5.84      0.14 o
   3   1   5      3.85      3.46      0.11 o
   4   1   5      3.52      4.18      0.12 o
   5   1   5      4.86      4.15      0.13 o
  -5   2   5      1.26      1.09      0.20 o
  -4   2   5      3.22      3.00      0.13 o
  -3   2   5      3.33      3.94      0.11 o
  -2   2   5      4.30      4.14      0.11 o
  -1   2   5      3.18      3.07      0.11 o
   0   2   5      0.77      0.38      0.45 <
   1   2   5      2.10      1.94      0.15 o
   2   2   5      6.29      6.33      0.14 o
   3   2   5      3.32      3.95      0.10 o
   4   2   5      4.09      4.07      0.13 o
   5   2   5      2.37      0.84      0.16 o
  -5   3   5      3.87      3.41      0.11 o
  -4   3   5      4.04      4.33      0.13 o
  -3   3   5      4.83      4.98      0.11 o
  -2   3   5      6.21      5.79      0.14 o
  -1   3   5      2.53      2.43      0.13 o
   0   3   5      0.89      0.41      0.39 <
   1   3   5      3.70      3.91      0.12 o
   2   3   5      4.70      4.19      0.13 o
   3   3   5      5.87      6.03      0.13 o
   4   3   5      2.81      2.99      0.12 o
   5   3   5      5.50      4.98      0.13 o
  -5   4   5      5.29      4.94      0.13 o
  -4   4   5      2.74      2.49      0.14 o
  -3   4   5      3.83      3.59      0.11 o
  -2   4   5      6.28      6.28      0.14 o
  -1   4   5     11.99     12.92      0.25 o
   0   4   5      1.22      1.10      0.25 <
   1   4   5      8.46      9.51      0.18 o
   2   4   5      8.26      8.54      0.18 o
   3   4   5      3.44      3.40      0.11 o
   4   4   5      3.46      3.50      0.11 o
   5   4   5      4.73      4.71      0.11 o
  -5   5   5      2.41      1.92      0.13 o
  -4   5   5      1.34      1.57      0.23 <
  -3   5   5     10.36     10.61      0.21 o
  -2   5   5      1.92      1.49      0.14 o
  -1   5   5      7.31      7.38      0.16 o
   0   5   5      0.84      1.19      0.30 <
   1   5   5     11.56     11.69      0.24 o
   2   5   5      2.37      1.45      0.16 o
   3   5   5     10.35     10.51      0.22 o
   4   5   5      1.64      1.00      0.19 o
   5   5   5      2.92      2.62      0.10 o
  -5   6   5      3.26      3.23      0.11 o
  -4   6   5      3.96      4.01      0.13 o
  -3   6   5      3.39      3.10      0.11 o
  -2   6   5      4.42      4.41      0.11 o
  -1   6   5     10.19     10.20      0.21 o
   0   6   5      1.34      1.22      0.15 o
   1   6   5     11.93     11.67      0.25 o
   2   6   5      7.26      7.00      0.16 o
   3   6   5      5.37      4.92      0.13 o
   4   6   5      5.81      5.96      0.14 o
   5   6   5      2.77      2.67      0.11 o
  -5   7   5      2.86      2.63      0.12 o
  -4   7   5      2.26      2.14      0.14 o
  -3   7   5      4.07      3.61      0.11 o
  -2   7   5      2.77      3.03      0.12 o
  -1   7   5      8.81      8.10      0.19 o
   0   7   5      0.63      0.50      0.47 <
   1   7   5     10.74     10.24      0.22 o
   2   7   5      4.52      4.52      0.14 o
   3   7   5      6.16      5.70      0.14 o
   4   7   5      2.14      1.99      0.15 o
   5   7   5      3.86      3.55      0.12 o
  -5   8   5      7.36      7.11      0.16 o
  -4   8   5      4.68      4.95      0.12 o
  -3   8   5      6.75      6.71      0.15 o
  -2   8   5      6.27      5.84      0.14 o
  -1   8   5     14.76     14.97      0.30 o
   0   8   5      0.00      0.46      3.87 <
   1   8   5     15.75     16.31      0.32 o
   2   8   5      9.48      9.31      0.21 o
   3   8   5      9.64      9.89      0.20 o
   4   8   5      4.91      5.24      0.13 o
   5   8   5      4.65      4.87      0.13 o
  -5   9   5      5.99      5.88      0.13 o
  -4   9   5      2.70      2.51      0.12 o
  -3   9   5      7.01      6.82      0.15 o
  -2   9   5     11.76     11.47      0.24 o
  -1   9   5     14.41     14.34      0.29 o
   0   9   5      0.45      0.08      0.67 <
   1   9   5     12.85     12.81      0.26 o
   2   9   5      8.30      8.09      0.19 o
   3   9   5      4.40      4.31      0.13 o
   4   9   5      3.82      4.03      0.13 o
   5   9   5      8.17      8.25      0.17 o
  -5  10   5      2.55      2.12      0.11 o
  -4  10   5      9.80      9.65      0.20 o
  -3  10   5      9.57      9.48      0.20 o
  -2  10   5     12.22     12.22      0.25 o
  -1  10   5     15.79     15.87      0.32 o
   0  10   5      1.22      1.34      0.25 <
   1  10   5     12.62     12.91      0.26 o
   2  10   5     11.10     11.11      0.23 o
   3  10   5      7.00      7.42      0.15 o
   4  10   5      7.73      8.10      0.17 o
   5  10   5      3.33      2.94      0.12 o
  -5  11   5     11.11     11.04      0.23 o
  -4  11   5      6.23      5.93      0.14 o
  -3  11   5     15.09     14.90      0.31 o
  -2  11   5      2.21      1.62      0.16 o
  -1  11   5     13.20     13.14      0.27 o
   0  11   5      1.18      1.01      0.21 <
   1  11   5      8.13      8.27      0.17 o
   2  11   5      3.00      2.30      0.16 o
   3  11   5     11.19     11.59      0.23 o
   4  11   5      5.12      5.32      0.13 o
   5  11   5      6.36      7.12      0.15 o
  -5  12   5      3.99      3.09      0.11 o
  -4  12   5      3.62      3.66      0.11 o
  -3  12   5      3.99      3.82      0.13 o
  -2  12   5      5.12      4.95      0.13 o
  -1  12   5      6.50      6.43      0.15 o
   0  12   5      1.61      1.70      0.19 o
   1  12   5      9.42      9.56      0.20 o
   2  12   5      6.47      6.29      0.15 o
   3  12   5      3.42      3.13      0.12 o
   4  12   5      3.00      2.89      0.15 o
   5  12   5      3.78      3.03      0.14 o
  -5  13   5      6.46      6.31      0.14 o
  -4  13   5      4.29      4.01      0.12 o
  -3  13   5      7.42      7.37      0.16 o
  -2  13   5      8.88      8.83      0.19 o
  -1  13   5      4.58      4.32      0.12 o
   0  13   5      0.63      1.29      0.40 <
   1  13   5      6.85      6.22      0.15 o
   2  13   5      5.63      5.60      0.17 o
   3  13   5      6.91      6.99      0.16 o
   4  13   5      6.33      6.45      0.15 o
   5  13   5      6.92      7.16      0.15 o
  -5  14   5      5.49      5.62      0.12 o
  -4  14   5      9.55      9.85      0.20 o
  -3  14   5      6.99      6.89      0.16 o
  -2  14   5     11.50     11.68      0.24 o
  -1  14   5     16.35     16.12      0.33 o
   0  14   5      0.77      0.61      0.39 <
   1  14   5     17.33     17.92      0.35 o
   2  14   5     11.99     12.16      0.26 o
   3  14   5     10.22     10.64      0.22 o
   4  14   5      8.37      9.01      0.18 o
   5  14   5      3.65      3.53      0.12 o
  -5  15   5      5.58      5.64      0.12 o
  -4  15   5      2.85      2.82      0.12 o
  -3  15   5      7.27      7.39      0.16 o
  -2  15   5      5.73      5.74      0.14 o
  -1  15   5      5.68      5.58      0.13 o
   0  15   5      0.32      0.16      0.95 <
   1  15   5      3.83      3.55      0.12 o
   2  15   5      7.19      7.52      0.17 o
   3  15   5      7.21      7.34      0.17 o
   4  15   5      1.84      1.76      0.19 o
   5  15   5      8.92      9.04      0.19 o
  -5  16   5      2.21      2.08      0.10 o
  -4  16   5      0.84      0.94      0.30 <
  -3  16   5      1.92      2.02      0.19 o
  -2  16   5      3.41      3.62      0.15 o
  -1  16   5      5.06      5.09      0.13 o
   0  16   5      0.00      0.56      3.87 <
   1  16   5      6.28      6.55      0.14 o
   2  16   5      2.12      2.28      0.15 o
   3  16   5      2.07      1.90      0.17 o
   4  16   5      1.52      1.09      0.20 o
   5  16   5      2.49      1.96      0.15 o
  -5  17   5      4.44      4.28      0.11 o
  -4  17   5      2.26      2.36      0.12 o
  -3  17   5      5.54      5.36      0.14 o
  -2  17   5      4.71      4.76      0.13 o
  -1  17   5      8.41      8.55      0.18 o
   0  17   5      0.00      0.37      3.87 <
   1  17   5      6.47      6.53      0.15 o
   2  17   5      5.39      5.43      0.14 o
   3  17   5      5.13      5.34      0.13 o
   4  17   5      2.41      2.75      0.15 o
   5  17   5      5.74      5.80      0.14 o
  -5  18   5      5.56      4.96      0.13 o
  -4  18   5      6.09      5.84      0.14 o
  -3  18   5      4.90      4.51      0.13 o
  -2  18   5      6.71      6.72      0.15 o
  -1  18   5      1.22      0.80      0.25 <
   0  18   5      0.84      0.81      0.36 <
   1  18   5      1.05      0.94      0.29 <
   2  18   5      4.59      4.80      0.13 o
   3  18   5      5.52      5.22      0.14 o
   4  18   5      4.65      4.86      0.13 o
   5  18   5      3.21      3.08      0.13 o
  -5  19   5      3.67      3.58      0.11 o
  -4  19   5      2.68      2.62      0.11 o
  -3  19   5      2.98      2.74      0.15 o
  -2  19   5      0.77      0.82      0.32 <
  -1  19   5      5.84      5.62      0.14 o
   0  19   5      1.30      1.09      0.23 <
   1  19   5      4.77      4.78      0.13 o
   2  19   5      0.77      1.27      0.52 <
   3  19   5      2.90      3.27      0.15 o
   4  19   5      2.45      2.65      0.15 o
   5  19   5      4.72      4.33      0.13 o
  -5  20   5      6.12      6.17      0.17 o
  -4  20   5      4.00      3.86      0.11 o
  -3  20   5      2.57      2.43      0.15 o
  -2  20   5      3.79      3.79      0.12 o
  -1  20   5      9.23      8.49      0.20 o
   0  20   5      0.32      0.47      0.95 <
   1  20   5     11.21     11.07      0.23 o
   2  20   5      4.47      4.57      0.16 o
   3  20   5      3.71      3.54      0.13 o
   4  20   5      2.28      2.39      0.16 o
   5  20   5      4.81      5.45      0.13 o
  -4  21   5      3.16      2.78      0.11 o
  -3  21   5      5.39      4.34      0.14 o
  -2  21   5      2.28      2.04      0.14 o
  -1  21   5     28.44     27.61      0.57 o
   0  21   5      1.26      1.04      0.24 <
   1  21   5     25.11     24.77      0.51 o
   2  21   5      2.28      2.14      0.18 o
   3  21   5      5.29      4.73      0.14 o
   4  21   5      2.26      1.96      0.14 o
   5  21   5      3.46      3.46      0.17 o
  -4  22   5      6.30      6.29      0.14 o
  -3  22   5     24.56     24.45      0.50 o
  -2  22   5      8.95      8.79      0.19 o
  -1  22   5     20.34     18.74      0.41 o
   0  22   5      2.12      1.98      0.15 o
   1  22   5     25.69     24.76      0.52 o
   2  22   5      6.86      6.93      0.16 o
   3  22   5     22.53     23.30      0.46 o
   4  22   5      4.76      5.22      0.13 o
  -4  23   5      1.76      1.15      0.15 o
  -3  23   5      5.39      4.85      0.13 o
  -2  23   5      9.03      8.84      0.19 o
  -1  23   5     43.48     43.47      0.87 o
   0  23   5      1.10      0.80      0.23 <
   1  23   5     39.83     39.44      0.80 o
   2  23   5      8.25      8.35      0.18 o
   3  23   5      4.80      3.05      0.13 o
   4  23   5      1.87      1.78      0.16 o
  -4  24   5      6.16      5.79      0.14 o
  -3  24   5     20.92     20.42      0.42 o
  -2  24   5      5.65      5.68      0.13 o
  -1  24   5     19.90     18.81      0.40 o
   0  24   5      1.55      1.23      0.20 o
   1  24   5     23.10     22.84      0.47 o
   2  24   5      8.18      8.20      0.18 o
   3  24   5     18.75     19.57      0.38 o
   4  24   5      5.28      5.43      0.13 o
  -4  25   5      3.30      3.09      0.11 o
  -3  25   5      2.90      2.64      0.10 o
  -2  25   5      3.45      3.39      0.11 o
  -1  25   5     25.25     25.21      0.51 o
   0  25   5      1.38      1.67      0.22 o
   1  25   5     23.37     23.24      0.47 o
   2  25   5      2.81      2.71      0.14 o
   3  25   5      3.00      2.95      0.15 o
   4  25   5      4.59      4.84      0.13 o
  -4  26   5      3.75      3.74      0.11 o
  -3  26   5      2.02      1.83      0.13 o
  -2  26   5      4.25      4.34      0.11 o
  -1  26   5      4.70      4.13      0.12 o
   0  26   5      1.26      1.16      0.24 <
   1  26   5      6.35      5.74      0.15 o
   2  26   5      2.51      2.69      0.15 o
   3  26   5      1.22      1.49      0.29 <
   4  26   5      2.12      2.32      0.15 o
  -4  27   5      1.18      0.88      0.21 <
  -3  27   5      5.08      4.92      0.12 o
  -2  27   5      3.18      3.12      0.11 o
  -1  27   5      6.83      6.65      0.15 o
   0  27   5      0.71      0.97      0.42 <
   1  27   5      4.90      5.00      0.15 o
   2  27   5      3.33      3.95      0.12 o
   3  27   5      3.95      3.79      0.13 o
   4  27   5      0.32      0.55      0.95 <
  -4  28   5      2.81      2.55      0.11 o
  -3  28   5      7.04      6.83      0.15 o
  -2  28   5      2.93      3.13      0.10 o
  -1  28   5      7.69      7.55      0.16 o
   0  28   5      0.00      1.01      3.87 <
   1  28   5     10.88     10.88      0.23 o
   2  28   5      3.59      3.63      0.11 o
   3  28   5      9.00      9.02      0.19 o
   4  28   5      1.45      1.73      0.21 o
  -4  29   5      5.77      5.12      0.13 o
  -3  29   5      4.81      4.84      0.11 o
  -2  29   5      2.55      2.24      0.11 o
  -1  29   5      5.95      5.95      0.13 o
   0  29   5      0.45      0.14      0.67 <
   1  29   5      3.91      4.12      0.11 o
   2  29   5      3.81      3.35      0.11 o
   3  29   5      3.49      3.61      0.11 o
   4  29   5      4.38      4.32      0.12 o
  -4  30   5      6.28      6.11      0.14 o
  -3  30   5      4.96      4.78      0.12 o
  -2  30   5      5.23      5.15      0.12 o
  -1  30   5      2.66      2.45      0.11 o
   0  30   5      0.32      0.76      0.95 <
   1  30   5      3.56      3.22      0.12 o
   2  30   5      3.48      3.78      0.11 o
   3  30   5      5.55      5.50      0.13 o
   4  30   5      5.55      5.65      0.14 o
  -4  31   5      1.95      1.65      0.16 o
  -3  31   5      8.78      8.40      0.18 o
  -2  31   5      4.18      4.26      0.10 o
  -1  31   5      8.25      8.21      0.17 o
   0  31   5      0.00      0.74      3.87 <
   1  31   5      5.25      5.52      0.14 o
   2  31   5      2.47      2.89      0.13 o
   3  31   5      5.64      5.95      0.13 o
   4  31   5      1.70      1.99      0.35 <
  -3  32   5      7.06      6.87      0.15 o
  -2  32   5      3.44      3.38      0.10 o
  -1  32   5      5.95      5.94      0.13 o
   0  32   5      0.89      1.11      0.34 <
   1  32   5      5.16      5.30      0.13 o
   2  32   5      2.59      2.96      0.14 o
   3  32   5      8.12      8.25      0.17 o
  -3  33   5      2.39      2.41      0.10 o
  -2  33   5      5.07      4.96      0.12 o
  -1  33   5      8.95      8.94      0.19 o
   0  33   5      0.00      0.26      3.87 <
   1  33   5      7.76      7.75      0.17 o
   2  33   5      4.05      4.07      0.13 o
   3  33   5      1.95      2.01      0.16 o
  -3  34   5      3.87      3.61      0.09 o
  -2  34   5      3.32      3.30      0.10 o
  -1  34   5      7.11      6.87      0.15 o
   0  34   5      1.34      1.64      0.23 <
   1  34   5      9.60      9.31      0.20 o
   2  34   5      4.85      4.76      0.13 o
   3  34   5      2.35      2.27      0.12 o
  -3  35   5      2.83      2.54      0.09 o
  -2  35   5      2.93      2.81      0.09 o
  -1  35   5      1.92      1.63      0.14 o
   0  35   5      0.00      0.39      3.54 <
   1  35   5      1.70      1.45      0.21 o
   2  35   5      3.79      3.61      0.12 o
   3  35   5      2.32      2.31      0.12 o
  -3  36   5      6.23      6.09      0.14 o
  -2  36   5      2.49      2.70      0.09 o
  -1  36   5      1.73      1.84      0.12 o
   0  36   5      0.45      0.76      0.67 <
   1  36   5      2.53      2.82      0.17 o
   2  36   5      4.14      4.25      0.13 o
   3  36   5      6.51      6.76      0.14 o
  -2  37   5      1.73      1.79      0.12 o
  -1  37   5      2.00      2.09      0.13 o
   0  37   5      0.00      0.05      4.18 <
   1  37   5      2.00      2.30      0.16 o
   2  37   5      3.46      2.87      0.11 o
  -2  38   5      2.55      2.68      0.09 o
  -1  38   5      1.95      2.15      0.13 o
   0  38   5      0.32      0.27      0.63 <
   1  38   5      2.41      2.77      0.13 o
   2  38   5      3.44      3.36      0.11 o
  -2  39   5      2.00      2.16      0.11 o
  -1  39   5      4.01      4.29      0.11 o
   0  39   5      0.00      0.22      3.16 <
   1  39   5      3.44      3.84      0.12 o
   2  39   5      0.95      1.34      0.21 <
  -2  40   5      1.79      1.55      0.14 o
  -1  40   5      0.84      0.63      0.36 <
   0  40   5      0.63      0.59      0.40 <
   1  40   5      0.84      0.67      0.30 <
   2  40   5      1.45      1.25      0.21 o
  -2  41   5      2.88      3.09      0.15 o
  -1  41   5      1.73      1.43      0.18 o
   0  41   5      0.32      0.23      0.63 <
   1  41   5      2.26      2.25      0.12 o
  -1  42   5      6.47      5.81      0.14 o
   0  42   5      0.71      1.09      0.28 <
   1  42   5      5.35      4.84      0.13 o
  -1  43   5      2.00      2.15      0.20 o
   0  43   5      0.00      0.04      3.54 <
  -2   0   6      9.38      8.94      0.20 o
   0   0   6      6.03      5.91      0.23 o
   2   0   6     11.63     11.67      0.27 o
  -3   1   6      0.00      0.37      3.16 <
  -2   1   6     10.02     10.03      0.21 o
  -1   1   6      0.84      0.73      0.36 <
   0   1   6     10.17      9.89      0.23 o
   1   1   6      1.00      1.13      0.55 <
   2   1   6      6.36      6.27      0.15 o
   3   1   6      0.77      0.44      0.26 <
  -4   2   6      2.85      2.89      0.18 o
  -3   2   6      1.76      1.55      0.12 o
  -2   2   6      6.08      5.63      0.13 o
  -1   2   6      0.32      0.82      1.26 <
   0   2   6      9.31      9.10      0.21 o
   1   2   6      0.95      0.66      0.58 <
   2   2   6      8.35      8.35      0.18 o
   3   2   6      1.41      1.64      0.18 o
  -4   3   6      3.22      2.41      0.18 o
  -3   3   6      1.73      1.59      0.12 o
  -2   3   6      3.79      3.42      0.11 o
  -1   3   6      1.10      0.70      0.37 <
   0   3   6      7.09      6.28      0.19 o
   1   3   6      1.38      0.75      0.40 <
   2   3   6      2.57      2.15      0.16 o
   3   3   6      1.79      1.96      0.14 o
   4   3   6      1.90      1.53      0.19 o
  -3   4   6      1.52      0.76      0.17 o
  -2   4   6      2.98      3.10      0.12 o
  -1   4   6      1.76      1.87      0.20 o
   0   4   6      3.35      1.75      0.22 o
   1   4   6      1.79      1.67      0.31 <
   2   4   6      4.45      4.64      0.13 o
   3   4   6      0.95      0.48      0.26 <
   4   4   6      1.97      2.28      0.18 o
  -3   5   6      3.70      3.70      0.10 o
  -2   5   6      5.29      5.26      0.13 o
  -1   5   6      1.05      0.99      0.33 <
   0   5   6     14.28     14.47      0.30 o
   1   5   6      1.05      0.99      0.52 <
   2   5   6      7.75      7.62      0.17 o
   3   5   6      2.55      2.91      0.13 o
   4   5   6      1.90      1.84      0.21 o
  -3   6   6      0.77      0.50      0.32 <
  -2   6   6      9.31      9.06      0.20 o
  -1   6   6      1.79      1.91      0.17 o
   0   6   6     13.28     12.80      0.28 o
   1   6   6      0.55      1.23      1.00 <
   2   6   6      5.54      5.71      0.14 o
   3   6   6      0.84      0.79      0.36 <
   4   6   6      0.45      0.70      0.67 <
  -3   7   6      1.70      1.91      0.18 o
  -2   7   6      6.80      6.87      0.15 o
  -1   7   6      1.55      1.52      0.20 o
   0   7   6      2.76      2.13      0.17 o
   1   7   6      2.26      2.44      0.18 o
   2   7   6      5.77      5.74      0.15 o
   3   7   6      2.10      2.02      0.15 o
   4   7   6      0.77      0.64      0.45 <
  -3   8   6      4.42      4.69      0.13 o
  -2   8   6      2.86      2.70      0.13 o
  -1   8   6      1.00      1.46      0.30 <
   0   8   6      5.25      5.20      0.15 o
   1   8   6      0.55      1.04      0.73 <
   2   8   6      2.76      2.92      0.16 o
   3   8   6      4.24      4.44      0.12 o
  -3   9   6      1.87      1.17      0.16 o
  -2   9   6      1.95      1.54      0.16 o
  -1   9   6      3.29      3.34      0.13 o
   0   9   6      1.87      1.82      0.22 o
   1   9   6      2.66      2.72      0.14 o
   2   9   6      2.00      1.75      0.20 o
   3   9   6      2.05      1.49      0.15 o
  -3  10   6      4.60      4.66      0.12 o
  -2  10   6      4.47      4.42      0.13 o
  -1  10   6      2.39      2.16      0.15 o
   0  10   6      2.14      1.34      0.19 o
   1  10   6      2.37      2.42      0.18 o
   2  10   6      4.40      4.39      0.12 o
   3  10   6      3.56      3.95      0.12 o
  -3  11   6      2.19      2.07      0.14 o
  -2  11   6      5.81      5.82      0.14 o
  -1  11   6      1.48      1.46      0.20 o
   0  11   6     10.39     10.52      0.22 o
   1  11   6      1.64      1.50      0.25 o
   2  11   6      8.22      8.49      0.18 o
   3  11   6      2.77      2.79      0.12 o
  -3  12   6      2.21      2.16      0.14 o
  -2  12   6      2.93      2.69      0.13 o
  -1  12   6      2.37      2.32      0.14 o
   0  12   6      6.83      6.61      0.15 o
   1  12   6      2.68      2.27      0.18 o
   2  12   6      3.67      3.23      0.12 o
   3  12   6      2.90      2.70      0.13 o
  -3  13   6      5.22      4.96      0.13 o
  -2  13   6      6.57      6.13      0.15 o
  -1  13   6      2.83      3.15      0.14 o
   0  13   6     16.28     15.93      0.33 o
   1  13   6      2.10      2.01      0.17 o
   2  13   6      8.37      8.16      0.18 o
   3  13   6      3.86      4.14      0.12 o
  -3  14   6      3.36      3.13      0.11 o
  -2  14   6      9.28      8.85      0.20 o
  -1  14   6      2.32      1.85      0.16 o
   0  14   6     11.44     10.88      0.23 o
   1  14   6      2.70      2.52      0.16 o
   2  14   6      5.22      5.49      0.15 o
   3  14   6      2.05      2.16      0.15 o
  -3  15   6      5.89      5.75      0.14 o
  -2  15   6      2.59      1.22      0.14 o
  -1  15   6      2.45      2.64      0.13 o
   0  15   6      3.08      2.00      0.12 o
   1  15   6      2.79      2.78      0.17 o
   2  15   6      2.47      1.86      0.17 o
   3  15   6      5.81      5.83      0.14 o
  -3  16   6      4.22      3.79      0.12 o
  -2  16   6     10.25      9.69      0.21 o
  -1  16   6      4.11      3.98      0.12 o
   0  16   6      8.25      8.47      0.17 o
   1  16   6      3.52      3.58      0.12 o
   2  16   6      5.94      6.03      0.15 o
   3  16   6      3.65      3.47      0.12 o
  -3  17   6      6.79      6.17      0.15 o
  -2  17   6      6.37      6.17      0.15 o
  -1  17   6      2.37      2.22      0.14 o
   0  17   6      5.86      5.90      0.13 o
   1  17   6      3.29      3.29      0.11 o
   2  17   6      9.35      9.51      0.20 o
   3  17   6      6.66      6.61      0.15 o
  -3  18   6      3.96      3.57      0.12 o
  -2  18   6      2.68      2.46      0.14 o
  -1  18   6      3.96      3.72      0.13 o
   0  18   6      1.14      0.16      0.22 <
   1  18   6      2.35      2.34      0.14 o
   2  18   6      2.05      1.70      0.18 o
   3  18   6      4.12      3.66      0.12 o
  -3  19   6      6.96      6.51      0.15 o
  -2  19   6      3.77      3.78      0.12 o
  -1  19   6      1.84      1.58      0.17 o
   0  19   6      5.41      5.14      0.13 o
   1  19   6      2.90      2.42      0.13 o
   2  19   6      3.05      3.09      0.14 o
   3  19   6      5.31      5.01      0.13 o
  -3  20   6      5.22      4.79      0.12 o
  -2  20   6      1.55      0.99      0.16 o
  -1  20   6      3.65      3.48      0.11 o
   0  20   6      6.12      5.72      0.14 o
   1  20   6      2.24      2.33      0.16 o
   2  20   6      1.61      1.55      0.22 o
   3  20   6      4.49      4.38      0.12 o
  -2  21   6      6.53      6.12      0.15 o
  -1  21   6      3.02      3.01      0.10 o
   0  21   6     12.08     11.74      0.25 o
   1  21   6      4.40      4.62      0.15 o
   2  21   6      3.86      3.83      0.13 o
   3  21   6      5.47      5.44      0.15 o
  -2  22   6      9.16      8.46      0.19 o
  -1  22   6      1.41      1.22      0.18 o
   0  22   6      9.04      8.71      0.19 o
   1  22   6      1.26      1.33      0.40 <
   2  22   6     11.15     11.04      0.23 o
  -2  23   6     12.15     11.63      0.25 o
  -1  23   6      0.89      0.72      0.22 <
   0  23   6     16.70     15.96      0.34 o
   1  23   6      0.00      0.45      3.87 <
   2  23   6      6.97      7.22      0.16 o
  -2  24   6      7.86      7.40      0.17 o
  -1  24   6      3.66      3.60      0.10 o
   0  24   6      9.31      9.54      0.19 o
   1  24   6      2.47      2.52      0.15 o
   2  24   6     10.08     10.37      0.21 o
  -2  25   6      2.37      2.04      0.14 o
  -1  25   6      1.95      1.74      0.13 o
   0  25   6      9.36      9.16      0.20 o
   1  25   6      1.52      1.68      0.27 <
   2  25   6      2.02      1.52      0.15 o
  -2  26   6      4.32      4.36      0.13 o
  -1  26   6      3.26      2.98      0.10 o
   0  26   6      6.76      6.85      0.15 o
   1  26   6      2.24      2.28      0.14 o
   2  26   6      2.66      2.87      0.18 o
  -1  27   6      2.51      2.56      0.11 o
   0  27   6      6.30      6.36      0.15 o
   1  27   6      2.68      2.57      0.12 o
   2  27   6      7.90      7.89      0.18 o
  -1  28   6      5.12      4.97      0.12 o
   0  28   6     13.40     13.42      0.28 o
   1  28   6      3.90      3.81      0.16 o
  -1  29   6      3.07      3.35      0.17 o
   0  29   6      4.06      3.98      0.12 o
   1  29   6      5.29      5.35      0.15 o
   0  30   6      8.86      8.58      0.20 o
   1  30   6      1.30      1.03      0.23 <
